# Supplementary material for: Identification of Major and Minor QTL for Ecologically Important Morphological Traits in Three-Spined Sticklebacks (Gasterosteus aculeatus)
Source: G3 (Bethesda). 2014 Feb 13;4(4):595–604. doi: 10.1534/g3.114.010389 (PMC4059232; doi:10.1534/g3.114.010389)
Supplement: Supporting Information [file supp_g3.114.010389_TableS4.xls]

## Sheet: Sheet1
Supporting Information
Table S4 Spearman rank correlations among traits in F2 progeny. For trait abbreviations, see Figure. 1.
		1	2	3	4	5	6	7	8	9	10	11	12	13	14	15	16	17	18	19	20	21	22	23	24	25	26	27	28	29	30	31	32	33	34	35	36	37	38	39	40
1	Nplate
2	D1st	-0.013
3	D2nd	0.089	0.878**
4	Pspi	0.158*	0.794**	0.911**
5	Pgir	0.064	0.734**	0.82**	0.852**
6	Csize	0.088	0.779**	0.859**	0.858**	0.912**
7	X1	0.098	-0.2**	-0.225**	-0.219**	-0.223**	-0.029
8	Y1	0.131	0.108	0.142	0.18*	0.136	0.028	-0.127
9	X2	0.015	-0.218**	-0.294**	-0.28**	-0.255**	-0.122	0.596**	-0.486**
10	Y2	0.162**	-0.049	0.024	0.042	-0.002	0.056	0.287**	0.558**	-0.16*
11	X3	-0.098	-0.105	-0.2**	-0.213**	-0.186*	-0.169*	-0.061	-0.238**	0.11	-0.264**
12	Y3	0.002	-0.076	-0.162*	-0.176*	-0.146*	0.024	0.547**	-0.469**	0.594**	0.001	-0.067
13	X4	0.028	0.07	0.103	0.103	0.133	-0.078	-0.723**	0.202**	-0.476**	-0.185*	-0.002	-0.581**
14	Y4	0.08	-0.025	-0.09	-0.126	-0.102	0.1	0.551**	-0.447**	0.461**	-0.036	0.097	0.637**	-0.488**
15	X5	0.009	0.263**	0.385**	0.409**	0.496**	0.227**	-0.615**	0.303**	-0.534**	-0.035	-0.119	-0.547**	0.656**	-0.523**
16	Y5	0.212**	0.082	0.072	0.094	0.155	0.155*	0.132	-0.148*	0.149*	-0.024	0.079	0.134	-0.004	0.427**	0.066
17	X6	-0.055	-0.138	-0.138	-0.114	-0.123	-0.055	0.363**	0.125	-0.033	0.235**	-0.053	0.085	-0.414**	0.235**	-0.235**	-0.186*
18	Y6	-0.018	-0.147	-0.221**	-0.25**	-0.257**	-0.163*	0.284**	-0.33**	0.281**	-0.039	0.312**	0.192**	-0.182*	0.429**	-0.266**	0.487**	0.027
19	X7	0.006	0.104	0.111	0.125	0.097	0.228**	0.243**	-0.069	0.194**	0.055	0.041	0.224**	-0.327**	0.217	-0.296**	-0.046	0.12	-0.089
20	Y7	0.053	-0.063	-0.026	0.005	-0.046	0.03	0.102	0.089	-0.035	0.141*	0.045	0.014	-0.127	0.092	-0.19**	0.087	0.044	0.29**	0.432**
21	X8	-0.051	-0.275**	-0.407**	-0.427**	-0.39**	-0.324**	0.48**	-0.142	0.433	0.038	0.075	0.402**	-0.319**	0.287**	-0.436**	0.12	-0.013	0.259**	-0.305**	-0.191**
22	Y8	0.004	0.03	-0.044	-0.058	-0.133	-0.052	0.173*	0.454**	-0.171*	0.5**	-0.278**	0.077	-0.278**	-0.119	-0.261**	-0.501	0.297**	-0.419**	0.088	0.008	0.11
23	X9	0.008	-0.414**	-0.557**	-0.563**	-0.545**	-0.486**	0.33**	-0.197**	0.402**	-0.036	0.124	0.302**	-0.174*	0.209**	-0.443**	0.022	-0.141	0.276**	-0.383**	-0.175*	0.678**	0.045
24	Y9	-0.067	0.017	-0.013	0.005	-0.01	0.025	0.09	0.429**	-0.15*	0.418**	-0.323**	0.044	-0.243**	-0.151*	-0.18*	-0.523**	0.287**	-0.551**	0.09	-0.161*	0.073	0.83**	-0.005
25	X10	0.041	-0.295**	-0.416**	-0.453**	-0.409**	-0.335**	0.464**	-0.305**	0.485**	-0.066	0.213**	0.374	-0.275**	0.347**	-0.426**	0.203**	-0.088	0.414**	-0.362**	-0.103	0.787**	-0.112	0.679**	-0.176*
26	Y10	-0.132	0.013	-0.012	-0.018	-0.056	-0.077	-0.015	0.459**	-0.214**	0.309**	-0.278**	-0.068	-0.155	-0.341**	-0.084	-0.665**	0.213**	-0.648**	0.069	-0.155	0.007	0.782**	-0.075	0.805**	-0.201**
27	X11	0.007	0.167*	0.145	0.151*	0.15*	0.273**	0.304**	-0.161*	0.32**	0.042	0.154*	0.213**	-0.313**	0.26**	-0.271**	0.113	-0.059	0.133	0.605**	0.296**	-0.322**	-0.064	-0.343**	-0.067	-0.248**	-0.124
28	Y11	0.025	0.038	0.181*	0.201**	0.128	0.01	-0.398**	0.278**	-0.385**	0.046	-0.268**	-0.417**	0.341**	-0.542**	0.413**	-0.231**	-0.091	-0.297**	-0.406**	-0.176*	-0.154*	-0.075	-0.058	-0.067	-0.096	0.132	-0.539**
29	X12	0.041	0.244**	0.37**	0.381**	0.302**	0.301**	-0.12	0.174*	-0.335**	0.168*	-0.256**	-0.081	-0.012	0.073	0.158*	-0.035	0.305	-0.191**	-0.107	-0.051	-0.32**	0.193**	-0.348**	0.213**	-0.355**	0.143	-0.15	0.204**
30	Y12	0.045	0.114	0.214**	0.219**	0.234**	0.129	-0.375**	-0.243**	-0.07	-0.462**	0.15	-0.38**	0.478**	-0.292**	0.457**	0.169*	-0.427**	0.084	-0.187*	-0.16*	-0.314**	-0.747**	-0.155*	-0.684**	-0.099	-0.534**	-0.015	0.345**	-0.126
31	X13	0.073	0.213**	0.302**	0.316**	0.235**	0.163*	-0.444**	0.305**	-0.481**	0.11	-0.408**	-0.342**	0.278**	-0.342**	0.341**	-0.09	-0.051	-0.347**	-0.264**	-0.082	-0.323**	0.162*	-0.263**	0.212**	-0.452**	0.262**	-0.284**	0.434**	0.371**	0.029
32	Y13	-0.01	-0.009	0.081	0.066	0.065	-0.033	-0.397**	-0.415**	-0.004	-0.662**	0.178*	-0.272**	0.416**	-0.222**	0.302**	0.004	-0.331**	0.002	-0.167*	-0.248**	-0.283**	-0.634**	-0.121	-0.565**	-0.127	-0.433**	-0.012	0.159	-0.106	0.784**	0.011
33	X14	-0.124	-0.067	-0.011	0.027	-0.042	-0.088	-0.456**	0.117	-0.391**	-0.104	-0.13	-0.249**	0.184*	-0.386**	0.109	-0.284**	-0.124	-0.248**	-0.171*	0.077	-0.209**	0.125	-0.033	0.182*	-0.247**	0.276**	-0.245**	0.363**	0.046	0.024	0.406**	0.096
34	Y14	-0.031	-0.026	0.042	0.025	0.045	-0.042	-0.378**	-0.449**	0.051	-0.666**	0.197**	-0.226**	0.387**	-0.234**	0.258**	-0.088	-0.316**	-0.078	-0.172*	-0.307**	-0.234**	-0.563**	-0.061	-0.461**	-0.088	-0.32**	-0.025	0.145	-0.125	0.694**	0	0.893**	0.138
35	X15	-0.148*	-0.097	-0.209**	-0.266**	-0.232**	-0.326**	-0.268**	-0.009	-0.198**	-0.224**	0.102	-0.194**	0.122	-0.317**	0.025	-0.188**	-0.133	-0.059	-0.102	-0.057	0.063	0.043	0.077	0.041	0.1	0.135	-0.163*	0.052	-0.286**	0.078	-0.153*	0.15*	0.039	0.13
36	Y15	-0.271**	-0.109	-0.194**	-0.205**	-0.14	-0.252**	-0.341**	-0.417**	0.075	-0.638**	0.256**	-0.113	0.239**	-0.211**	0.104	-0.239**	-0.208**	-0.144	-0.159*	-0.298**	-0.038	-0.251**	0.071	-0.135	0.034	-0.031	-0.099	-0.017	-0.219**	0.292**	-0.097	0.538**	0.057	0.629**	0.51**
37	X16	0.134	0.222**	0.245**	0.244**	0.232**	0.389**	0.385**	-0.081	0.253**	0.189*	-0.228**	0.37**	-0.384**	0.262**	-0.313**	0.024	-0.069	-0.029	0.302**	0.057	0.228**	0.121	0.077	0.121	0.152*	0.018	0.205**	-0.114	-0.071	-0.106	-0.208**	-0.217**	-0.298**	-0.221**	-0.262**	-0.335**
38	Y16	-0.084	0.177*	0.146*	0.155*	0.154*	0.056	-0.245**	0.532**	-0.437**	0.307**	-0.069	-0.412**	0.211**	-0.538**	0.266**	-0.443**	0.17*	-0.391**	0.091	0.049	-0.15*	0.482**	-0.233**	0.461**	-0.322**	0.518**	-0.173*	0.231**	0.047	-0.235**	0.185*	-0.347**	0.17*	-0.336**	0.016	-0.241**	0.032
39	X17	-0.19**	-0.192*	-0.313**	-0.302**	-0.311**	-0.364**	-0.315**	-0.115	-0.004	-0.358**	0.097	-0.105	0.307**	-0.243**	-0.038	-0.252**	-0.323**	-0.03	-0.111	-0.071	0.184*	-0.128	0.351**	-0.072	0.13	0.007	-0.219**	0.06	-0.316**	0.13	-0.097	0.267**	0.18*	0.31**	0.162*	0.359**	-0.022	0.039
40	Y17	-0.131	-0.052	-0.089	-0.092	-0.049	-0.053	-0.072	-0.234**	-0.002	-0.304**	0.128	-0.008	0.001	-0.134	-0.039	-0.389**	0.178*	-0.188*	0.127	-0.003	0	0.16*	-0.025	0.187*	-0.023	0.242**	-0.098	-0.01	-0.085	-0.116	-0.066	-0.069	0.123	0.006	0.107	0.174*	-0.052	0.357**	0.196**
* P < 0.05
** P< 0.01
