# Supplementary material for: Identification of Major and Minor QTL for Ecologically Important Morphological Traits in Three-Spined Sticklebacks (Gasterosteus aculeatus)
Source: G3 (Bethesda). 2014 Feb 13;4(4):595–604. doi: 10.1534/g3.114.010389 (PMC4059232; doi:10.1534/g3.114.010389)
Supplement: Supporting Information [file supp_g3.114.010389_FileS1.txt]

ID		Gac1097		GAest1		GAest19		GAest36		Gac7080		GAest6		GAest11		GAest82		Gac4160		GAest4		GAest30		GAest34		GAest14		GAest84		Stn9		Stn17		GAest87		OrSSR253	Stn52		Gac7148		GAest67		Stn26		Gac7033		GAest31		Stn30
1	Hel	113	125	102	102	288	292	258	268	169	176	279	281	147	147	132	134	116	120	172	176	278	372	210	226	117	133	217	223	241	251	157	159	239	253	281	309	178	180	168	170	191	191	120	120	211	215	290	328
2	Pul	111	125	102	104	286	294	254	274	170	176	279	295	147	153	112	128	112	112	174	174	262	310	206	211	125	133	223	223	245	245	147	151	237	243	299	303	178	204	164	170	193	193	120	124	209	215	258	300
3	F1	113	125	102	104	292	294	254	258	169	176	279	281	147	153	128	132	112	120	174	176	262	278	206	210	125	133	217	223	241	245	147	159	243	253	303	309	178	204	164	170	191	193	120	120	215	215	300	328
4	F1	113	125	102	102	292	294	268	274	170	176	279	281	147	147	112	134	112	116	172	174	262	372	206	226	117	133	217	223	245	251	151	157	237	253	303	309	178	180	170	170	191	193	120	124	209	211	258	290
5	F2	113	125	102	102	0	0	0	0	170	176	279	279	147	153	112	132	112	116	174	176	0	0	0	0	117	125	0	0	245	251	147	157	237	243	303	303	180	204	170	170	193	193	120	124	211	215	0	0
6	F2	125	125	102	104	292	294	258	274	169	176	281	281	147	153	112	128	112	120	174	174	278	372	206	210	133	133	217	217	241	245	157	159	237	253	309	309	178	180	164	170	191	191	120	124	209	215	258	300
7	F2	113	113	102	102	292	294	254	274	176	176	279	281	147	153	128	134	112	116	172	176	0	0	0	0	117	133	217	223	245	251	147	151	243	253	303	309	180	204	170	170	193	193	120	124	209	215	0	0
8	F2	125	125	102	104	294	294	258	268	169	176	279	279	147	147	112	128	112	112	174	174	0	0	206	210	133	133	223	223	241	245	157	159	237	253	303	303	178	178	164	170	191	193	120	120	209	215	258	300
9	F2	113	125	102	102	292	294	254	268	176	176	279	281	147	153	128	134	112	112	174	176	278	372	206	206	125	133	217	217	245	245	157	159	243	253	303	309	178	204	170	170	191	193	120	120	209	215	258	328
10	F2	113	113	102	102	294	294	258	274	169	176	279	279	147	153	128	134	112	116	172	176	0	0	210	226	125	133	217	223	241	251	147	151	253	253	303	309	178	180	164	170	193	193	120	124	209	215	290	300
11	F2	125	125	102	102	292	292	258	268	170	176	281	281	147	153	132	134	112	120	174	174	262	278	206	226	133	133	223	223	245	245	151	159	243	253	309	309	180	204	164	170	191	193	120	120	209	215	290	328
12	F2	125	125	102	102	292	292	258	274	169	176	279	281	147	153	112	128	112	116	174	174	262	278	206	206	125	133	223	223	241	245	147	157	243	253	303	309	178	180	164	170	191	193	120	124	209	215	290	328
13	F2	125	125	102	102	294	294	254	274	169	170	281	281	147	153	128	134	112	116	174	174	278	372	206	206	117	125	217	223	245	251	147	151	237	253	309	309	178	180	170	170	191	193	120	124	209	215	258	300
14	F2	113	113	102	102	294	294	254	268	169	170	279	279	147	153	112	132	112	116	172	176	0	0	206	226	117	125	217	223	241	245	157	159	237	253	303	303	178	180	170	170	191	193	120	120	209	215	290	300
15	F2	113	113	102	102	294	294	258	274	170	176	279	281	147	147	112	128	112	120	172	176	0	0	206	206	125	133	217	223	245	251	157	159	243	253	303	309	178	178	164	170	191	193	120	124	211	215	290	328
16	F2	113	125	102	104	292	294	254	268	176	176	281	281	147	147	128	134	112	112	172	174	0	0	206	226	117	133	217	223	245	251	147	157	237	253	309	309	180	204	170	170	191	191	120	120	209	215	258	328
17	F2	113	125	102	104	294	294	254	268	169	170	279	281	147	147	128	134	116	120	172	174	0	0	206	226	117	125	217	223	241	251	147	151	237	243	303	309	178	204	170	170	193	193	120	124	211	215	290	300
18	F2	113	125	102	102	292	294	258	274	169	176	279	281	147	153	112	128	112	120	174	176	0	0	206	206	125	133	217	223	245	251	151	159	253	253	303	309	178	178	170	170	191	193	120	124	209	215	290	328
19	F2	125	125	102	102	292	294	258	274	170	176	279	281	147	147	132	134	112	120	174	174	0	0	210	226	117	133	217	223	245	245	147	151	237	243	303	309	178	204	164	170	191	193	120	124	211	215	0	0
20	F2	113	125	102	104	292	292	254	274	176	176	279	281	147	147	128	134	112	112	174	176	0	0	206	226	133	133	217	217	241	251	151	159	243	253	303	309	180	204	164	170	191	193	120	124	209	215	290	300
21	F2	113	125	102	104	294	294	258	268	169	170	279	281	147	147	132	134	112	116	172	174	0	0	206	206	117	125	223	223	241	251	157	159	237	243	303	309	178	178	164	170	193	193	120	120	211	215	290	328
22	F2	113	125	102	104	294	294	258	268	169	170	279	281	147	153	128	134	116	120	172	176	0	0	206	226	117	133	217	223	241	251	147	157	243	253	303	309	178	180	170	170	191	193	120	120	211	215	290	328
23	F2	113	125	102	102	292	292	258	268	176	176	279	279	147	147	132	134	112	120	172	174	278	372	210	226	125	133	217	217	245	251	157	159	253	253	303	303	178	204	164	170	191	193	120	120	209	215	290	328
24	F2	125	125	102	102	292	294	254	274	176	176	279	281	147	147	112	132	116	120	174	174	262	278	206	226	117	133	217	223	245	245	147	157	237	243	303	309	178	204	164	170	193	193	120	124	211	215	290	300
25	F2	113	125	102	104	292	292	254	274	169	176	279	281	147	147	132	134	116	120	174	176	0	0	206	210	117	133	217	223	241	245	147	157	253	253	303	309	178	204	164	170	191	193	120	124	211	215	290	328
26	F2	113	125	102	104	294	294	254	268	169	176	279	281	147	147	128	134	112	120	174	176	262	278	206	226	117	133	217	223	245	245	147	157	237	253	309	309	178	180	164	170	191	193	120	120	209	215	258	328
27	F2	113	113	102	104	292	294	254	274	170	176	279	281	147	153	132	134	112	120	172	176	0	0	210	226	117	133	217	223	241	245	151	159	253	253	303	309	180	204	170	170	191	193	120	124	209	215	290	328
28	F2	113	125	102	104	292	294	258	274	170	176	279	281	147	153	112	132	112	116	172	174	278	372	206	226	117	133	217	223	245	245	157	159	243	253	303	309	180	204	164	170	191	193	120	124	211	215	290	328
29	F2	113	125	102	104	292	292	254	274	169	170	279	279	147	153	128	134	112	116	174	176	262	372	206	226	125	133	217	223	245	245	157	159	237	243	303	303	178	178	164	170	193	193	120	124	209	215	290	328
30	F2	113	125	102	104	292	292	254	274	170	176	281	281	147	147	128	134	112	120	172	174	0	0	206	210	133	133	217	223	245	245	151	159	253	253	309	309	178	180	164	170	191	193	120	124	211	215	290	300
31	F2	113	113	102	102	294	294	254	274	176	176	281	281	147	147	132	134	112	112	172	176	0	0	206	226	125	133	217	217	245	251	151	159	237	253	309	309	178	204	170	170	193	193	120	124	209	215	258	300
32	F2	113	125	102	104	292	292	254	268	176	176	279	279	147	153	112	132	112	120	174	176	262	278	206	210	133	133	217	223	245	245	147	151	243	253	303	303	178	204	164	170	191	191	120	120	209	215	258	328
33	F2	113	113	102	104	294	294	258	274	169	176	279	279	147	153	128	134	112	116	172	176	262	278	206	210	117	125	223	223	241	245	151	159	237	253	303	303	178	204	164	170	193	193	120	124	211	215	258	328
34	F2	125	125	102	102	292	294	254	268	169	176	279	281	147	153	112	128	112	112	174	174	278	372	210	226	125	133	217	217	245	251	151	159	237	243	303	309	180	204	164	170	191	193	120	124	211	215	290	328
35	F2	113	125	102	102	294	294	254	274	176	176	281	281	147	153	112	128	112	120	172	174	262	278	206	206	133	133	217	217	245	251	147	151	237	243	309	309	178	178	164	170	191	193	120	124	211	215	290	328
36	F2	113	125	102	104	292	294	254	274	169	170	279	279	147	147	112	132	112	120	174	176	0	0	206	226	133	133	217	217	241	251	157	159	237	243	303	303	178	204	170	170	191	191	120	124	211	215	290	300
37	F2	113	113	102	104	292	294	258	274	176	176	281	281	147	147	132	134	116	120	172	176	278	372	210	226	125	133	217	223	241	245	151	159	253	253	309	309	178	180	170	170	191	193	120	124	211	215	290	328
38	F2	113	113	102	104	294	294	258	268	170	176	279	281	147	153	128	134	116	120	172	176	0	0	206	210	117	133	217	223	241	251	157	159	237	243	303	309	178	178	170	170	191	193	120	120	211	215	290	328
39	F2	113	113	102	102	294	294	258	268	169	170	281	281	147	153	128	134	112	116	172	174	0	0	206	226	117	125	217	223	245	245	147	151	237	253	309	309	178	180	170	170	191	193	120	120	211	215	290	328
40	F2	113	113	102	102	292	294	258	274	169	176	281	281	147	153	112	128	116	120	172	176	278	372	210	226	117	133	217	223	245	245	147	157	237	243	309	309	178	180	164	170	191	191	120	120	209	215	258	328
41	F2	113	113	102	102	292	294	254	274	176	176	279	281	147	153	112	128	116	120	172	176	278	372	206	226	117	133	217	223	245	245	157	159	237	253	303	309	180	204	164	170	191	193	120	120	209	215	258	300
42	F2	113	113	102	104	292	292	254	274	170	176	279	281	147	147	112	128	112	116	172	176	278	372	206	226	125	133	217	217	241	245	147	157	243	253	303	309	178	178	170	170	191	191	120	124	211	215	290	300
43	F2	113	125	102	102	292	292	258	274	169	170	281	281	147	153	112	128	112	120	174	176	262	278	206	206	133	133	217	223	245	245	147	151	237	253	309	309	180	204	170	170	191	193	120	124	209	215	258	300
44	F2	113	113	102	102	292	294	254	268	176	176	281	281	147	147	112	128	112	112	172	176	262	278	206	226	117	125	217	223	241	245	151	159	237	243	309	309	180	204	164	170	193	193	120	120	211	215	258	328
45	F2	113	113	102	102	292	294	258	274	169	170	279	281	147	147	132	134	112	120	172	176	262	278	206	226	133	133	217	223	245	251	147	157	237	243	303	309	178	180	170	170	191	193	120	124	211	215	258	328
46	F2	125	125	102	104	294	294	258	268	170	176	279	281	147	147	112	128	112	120	174	174	278	372	206	226	125	133	217	217	241	245	147	151	237	243	303	309	178	204	164	170	191	193	120	124	211	215	290	328
47	F2	113	125	102	102	294	294	254	268	170	176	279	281	147	147	112	128	116	120	174	176	262	278	206	226	117	133	217	223	245	245	151	159	237	253	303	309	178	180	164	170	191	193	120	120	209	215	290	328
48	F2	125	125	102	104	292	294	254	268	169	170	281	281	147	153	128	134	112	112	174	174	0	0	210	226	133	133	217	223	245	251	147	157	243	253	309	309	180	204	170	170	191	191	120	120	209	215	258	328
49	F2	113	113	102	102	292	294	258	274	176	176	279	281	147	147	112	132	112	116	172	176	262	372	206	226	117	133	217	217	245	245	147	157	243	253	303	309	178	204	170	170	191	193	120	124	209	215	290	328
50	F2	125	125	102	102	294	294	254	268	169	170	279	279	147	153	128	134	112	116	174	174	262	372	206	206	125	133	217	223	241	251	157	159	253	253	303	303	178	178	170	170	191	191	120	120	211	215	258	300
51	F2	113	125	102	102	294	294	258	268	170	176	281	281	147	153	112	132	112	116	174	176	0	0	206	226	117	125	223	223	245	245	157	159	237	243	303	309	178	204	164	170	191	193	120	120	209	215	290	328
52	F2	113	113	102	104	292	294	258	274	176	176	279	281	147	153	132	134	116	120	172	176	278	372	206	226	117	125	217	217	245	251	147	157	237	253	303	309	178	178	170	170	193	193	120	124	211	215	258	300
53	F2	125	125	102	102	292	294	254	268	176	176	279	281	147	153	132	134	112	112	174	174	262	278	206	210	117	133	223	223	241	245	151	159	253	253	303	309	180	204	164	170	191	193	120	124	211	215	290	300
54	F2	113	125	102	102	0	0	0	0	176	176	279	281	147	147	132	134	112	112	174	176	0	0	206	206	125	133	217	223	241	245	151	159	253	253	303	309	178	178	170	170	191	193	120	124	209	215	290	300
55	F2	113	113	102	102	292	294	258	268	176	176	279	279	147	147	112	132	112	116	172	176	262	278	210	226	117	133	217	223	245	251	147	157	237	253	303	303	180	204	164	170	191	193	120	120	209	215	258	300
56	F2	113	125	102	102	292	294	254	268	169	170	279	281	147	147	112	128	112	112	172	176	278	372	206	226	117	125	217	217	241	245	157	159	237	253	303	309	178	204	170	170	191	191	120	120	209	215	290	300
57	F2	113	125	102	104	292	294	258	274	169	170	279	281	147	147	132	134	116	120	174	176	262	372	210	226	117	125	217	217	245	251	147	157	237	253	303	309	178	178	164	170	191	191	120	120	209	215	258	328
58	F2	113	125	102	102	294	294	254	274	169	170	279	281	147	153	112	128	112	112	172	174	262	372	206	226	125	133	217	217	241	251	157	159	243	253	309	309	180	204	164	170	193	193	120	120	209	215	258	300
59	F2	113	113	102	104	292	294	254	268	169	170	281	281	147	153	112	128	116	120	172	176	278	372	206	210	117	133	217	217	241	251	151	159	253	253	309	309	180	204	170	170	193	193	120	120	209	215	258	328
60	F2	113	125	102	102	292	294	258	268	169	170	279	281	147	153	112	132	112	112	172	174	278	372	206	210	117	133	223	223	241	251	151	159	243	253	303	309	178	204	164	170	191	191	120	120	211	215	258	328
61	F2	113	125	102	104	292	294	254	268	169	170	279	281	147	147	132	134	112	112	174	176	0	0	206	226	125	133	217	223	241	245	157	159	253	253	303	309	178	180	164	170	191	193	120	120	209	215	258	328
62	F2	125	125	102	102	292	294	258	274	176	176	279	281	147	147	112	132	116	120	174	174	278	372	210	226	133	133	217	223	241	251	157	159	237	243	303	309	178	204	164	170	191	193	120	124	211	215	290	300
63	F2	113	125	102	104	294	294	258	268	169	170	281	281	147	147	112	132	116	120	172	174	262	278	206	226	133	133	217	223	245	245	147	157	237	243	309	309	178	204	164	170	191	191	120	120	209	215	258	328
64	F2	113	113	102	102	292	294	254	274	169	176	279	279	147	147	112	128	116	120	172	176	262	278	206	210	117	133	223	223	245	245	151	159	237	253	303	303	180	204	164	170	193	193	120	124	211	215	258	328
65	F2	113	125	102	102	292	294	258	274	176	176	281	281	147	153	128	134	112	116	172	174	278	372	206	226	117	133	217	217	245	251	147	157	237	253	309	309	178	178	164	170	193	193	120	124	211	215	258	328
66	F2	113	113	102	104	292	294	258	274	169	176	279	281	147	153	132	134	116	120	172	176	0	0	210	226	117	133	223	223	245	245	157	159	237	253	303	309	178	204	164	170	191	193	120	120	211	215	258	328
67	F2	113	125	102	104	292	294	254	268	170	176	279	279	147	147	132	134	116	120	174	176	0	0	206	226	117	133	223	223	245	245	147	157	253	253	303	303	178	204	164	170	191	193	120	120	209	215	290	300
68	F2	113	125	102	102	294	294	258	268	170	176	279	281	147	153	132	134	112	120	174	174	0	0	206	226	133	133	223	223	245	245	151	159	243	253	303	309	178	204	164	170	191	193	120	120	209	215	258	328
69	F2	125	125	102	104	294	294	254	268	169	170	279	279	147	153	112	128	112	112	174	174	262	278	210	226	117	125	223	223	245	251	157	159	243	253	303	303	178	178	164	170	191	193	120	120	211	215	258	300
70	F2	113	125	102	104	292	292	254	268	169	176	279	279	147	147	132	134	116	120	172	174	0	0	210	226	117	133	223	223	241	245	147	157	237	253	303	303	180	204	164	170	191	193	120	120	211	215	258	300
71	F2	113	113	102	102	294	294	254	268	169	170	279	281	147	153	112	128	116	120	172	176	0	0	210	226	117	133	217	223	241	251	157	159	243	253	303	309	178	204	164	170	193	193	120	120	211	215	290	300
72	F2	113	113	102	104	294	294	258	268	169	170	279	281	147	153	112	132	112	120	172	176	0	0	206	226	133	133	217	223	245	251	151	159	253	253	303	309	178	180	170	170	191	193	120	120	209	215	290	300
73	F2	113	125	102	102	294	294	254	274	176	176	279	281	147	153	112	128	112	112	174	176	0	0	206	226	125	133	217	223	245	245	147	151	243	253	303	309	178	178	164	170	191	193	120	124	209	215	258	300
74	F2	113	125	102	102	292	292	254	268	169	176	281	281	147	147	112	132	116	120	174	176	0	0	206	226	117	125	217	223	245	245	151	159	243	253	309	309	178	180	170	170	191	193	120	120	209	215	258	328
75	F2	113	125	102	102	0	0	254	274	176	176	281	281	147	147	112	132	112	116	172	176	0	0	206	210	117	125	217	217	245	245	147	157	253	253	309	309	178	178	170	170	193	193	120	124	211	215	258	300
76	F2	113	125	102	102	292	294	258	268	169	170	281	281	147	147	132	134	112	116	174	176	0	0	206	210	117	125	217	223	245	245	147	151	243	253	309	309	180	204	170	170	193	193	120	120	209	215	258	300
77	F2	125	125	102	102	292	292	254	274	169	176	279	279	147	153	112	128	112	112	174	174	0	0	206	210	125	133	217	223	245	251	147	151	237	243	303	303	178	180	164	170	191	193	120	124	211	215	258	300
78	F2	113	125	102	104	292	292	258	268	176	176	279	281	147	153	128	134	112	116	174	176	0	0	210	226	117	133	217	217	241	251	157	159	237	253	303	309	178	180	170	170	191	193	120	120	211	215	290	300
79	F2	113	125	102	102	292	294	254	268	176	176	281	281	147	153	128	134	112	116	172	174	262	278	206	210	117	125	217	223	241	245	157	159	253	253	309	309	180	204	164	170	191	193	120	120	209	215	258	328
80	F2	125	125	102	102	292	292	254	268	169	176	279	281	147	147	132	134	116	120	174	174	278	372	210	226	117	125	217	217	241	245	147	151	243	253	303	309	180	204	164	170	191	191	120	124	211	215	258	328
81	F2	113	125	102	104	292	294	258	268	169	170	279	281	147	153	112	128	116	120	172	174	278	372	210	226	117	133	217	217	245	251	147	151	237	243	303	309	178	178	164	170	193	193	120	120	211	215	290	328
82	F2	113	125	102	104	294	294	254	268	176	176	279	279	147	153	112	128	112	116	172	176	262	372	210	226	117	125	217	217	241	245	151	159	237	253	303	303	178	178	164	170	191	191	120	120	209	215	290	328
83	F2	125	125	102	104	292	294	254	268	169	176	279	281	147	153	128	134	116	120	174	174	0	0	206	206	117	125	217	223	241	245	147	151	243	253	303	309	180	204	164	170	193	193	120	124	209	215	258	328
84	F2	113	125	102	102	292	294	254	274	176	176	279	281	147	147	132	134	112	116	174	176	262	278	206	210	117	133	217	223	245	251	147	151	243	253	303	309	178	178	170	170	191	193	120	124	211	215	290	300
85	F2	113	113	102	104	292	292	258	268	176	176	279	281	147	153	128	134	116	120	172	176	278	372	210	226	117	125	217	217	241	251	147	151	237	243	303	303	178	178	170	170	191	193	120	120	211	215	290	300
86	F2	113	125	102	104	292	294	254	268	176	176	279	279	147	147	132	134	112	116	172	174	278	372	210	226	117	125	217	223	241	251	147	151	237	243	303	303	178	178	170	170	191	193	120	120	211	215	0	0
87	F2	113	125	102	104	292	294	254	274	170	176	279	281	147	153	132	134	116	120	174	176	262	278	210	226	117	133	223	223	245	251	151	159	243	253	303	309	178	180	164	170	191	193	120	124	209	215	290	300
88	F2	113	113	102	104	292	294	258	268	169	170	281	281	147	147	132	134	112	116	172	176	262	278	210	226	117	133	217	223	245	245	147	151	253	253	309	309	178	178	170	170	191	193	120	120	211	215	290	300
89	F2	113	125	102	104	292	292	258	274	169	170	279	281	147	153	128	134	112	116	174	176	278	372	206	210	117	133	217	223	241	251	157	159	237	253	303	309	180	204	164	170	191	191	120	124	209	215	258	300
90	F2	113	125	102	104	292	294	258	274	169	170	279	279	147	153	132	134	112	116	174	176	262	278	210	226	117	125	217	223	241	251	157	159	243	253	303	303	178	178	170	170	191	193	120	120	211	215	258	328
91	F2	113	113	102	102	294	294	254	274	169	170	281	281	147	147	112	132	112	120	172	174	262	278	206	226	133	133	217	223	241	251	147	157	237	253	309	309	178	180	170	170	191	193	120	120	209	215	290	300
92	F2	125	125	102	104	292	292	254	274	170	176	279	281	147	147	132	134	112	116	174	174	262	372	206	210	117	133	217	223	245	245	151	159	253	253	303	309	178	180	170	170	191	191	120	124	209	215	290	328
93	F2	113	113	102	102	292	292	258	274	169	176	279	281	147	153	128	134	112	112	172	176	0	0	206	226	117	125	223	223	241	245	157	159	253	253	303	309	178	178	164	170	191	193	120	124	209	215	290	300
94	F2	113	113	102	104	294	294	258	268	176	176	281	281	147	153	112	132	112	116	172	176	262	372	206	206	117	133	217	223	241	245	157	159	253	253	303	309	180	204	164	170	191	193	120	120	211	215	290	300
95	F2	113	125	102	102	294	294	258	268	169	170	279	281	147	147	112	128	112	116	172	174	0	0	210	226	117	133	217	223	241	251	151	159	243	253	303	309	178	204	164	170	191	193	120	120	209	215	290	300
96	F2	113	125	102	104	292	294	254	274	170	176	279	279	147	147	128	134	112	116	174	176	0	0	210	226	117	133	217	223	241	251	157	159	253	253	303	303	180	204	164	170	191	193	120	124	211	215	290	328
97	F2	113	113	102	102	294	294	258	268	169	170	279	279	147	147	128	134	112	120	172	176	278	372	206	210	125	133	217	223	245	245	157	159	237	243	303	303	178	180	170	170	191	193	120	120	209	215	290	300
98	F2	113	113	102	104	294	294	258	268	169	170	279	281	147	153	132	134	116	120	172	176	278	372	210	226	133	133	217	223	241	251	147	157	237	243	303	309	178	178	170	170	191	193	120	120	211	215	290	300
99	F2	113	125	102	102	292	292	254	268	169	170	279	281	147	153	132	134	112	120	174	176	262	278	206	206	125	133	217	223	245	245	151	159	253	253	303	309	178	180	170	170	191	193	120	124	209	215	0	0
100	F2	125	125	102	102	292	294	258	268	176	176	281	281	147	147	128	134	112	116	174	174	0	0	206	206	117	125	217	223	241	251	151	159	243	253	309	309	180	204	164	170	193	193	120	120	209	215	290	300
101	F2	113	125	102	102	292	294	258	268	170	176	279	281	147	153	112	132	116	120	174	176	0	0	206	226	117	133	223	223	245	245	157	159	237	253	303	309	178	180	164	170	191	193	120	120	209	215	258	328
102	F2	113	125	102	102	292	294	254	268	169	170	279	279	147	147	132	134	112	120	172	174	0	0	210	226	133	133	217	223	241	245	151	159	253	253	303	303	178	204	164	170	191	193	120	124	209	215	290	328
103	F2	113	125	102	104	292	294	258	268	176	176	279	281	147	147	112	132	112	120	174	176	0	0	206	226	133	133	217	223	241	245	157	159	237	253	303	309	178	180	170	170	191	193	120	120	211	215	258	300
104	F2	113	125	102	102	292	294	254	274	176	176	281	281	147	147	112	128	112	112	174	176	262	278	206	226	125	133	217	223	241	251	147	157	253	253	309	309	178	178	164	170	191	193	120	120	209	215	290	300
105	F2	113	113	102	102	292	294	258	274	176	176	281	281	147	153	112	132	112	116	172	176	278	372	206	210	117	125	217	223	241	245	147	157	253	253	309	309	178	178	164	170	191	191	120	124	209	215	258	328
106	F2	113	125	102	102	292	294	258	268	170	176	281	281	147	153	112	132	112	116	172	174	278	372	210	226	133	133	217	217	245	245	157	159	237	243	309	309	180	204	170	170	193	193	120	120	209	215	258	300
107	F2	113	125	102	104	292	294	254	268	169	170	281	281	147	147	112	128	116	120	174	176	0	0	206	206	117	133	217	223	245	251	147	157	243	253	309	309	178	178	170	170	191	193	120	120	209	215	290	300
108	F2	113	125	102	102	292	294	254	268	169	176	279	279	147	153	112	132	112	116	172	174	278	372	206	210	117	125	217	217	241	245	157	159	237	253	303	303	178	180	170	170	191	193	120	120	209	215	258	300
109	F2	125	125	102	104	292	294	258	268	169	176	279	281	147	147	112	128	116	120	174	174	262	278	206	226	117	125	217	223	241	245	157	159	253	253	303	309	178	204	170	170	191	193	120	120	209	215	258	300
110	F2	113	125	102	102	292	294	254	274	170	176	281	281	147	153	132	134	112	120	172	174	0	0	206	226	125	133	217	217	241	251	147	151	243	253	309	309	178	180	164	170	191	191	120	124	209	215	290	300
111	F2	113	125	102	102	294	294	258	274	176	176	279	281	147	153	112	132	116	120	172	174	0	0	206	210	117	133	217	223	241	251	157	159	253	253	303	309	180	204	170	170	193	193	120	124	211	215	258	300
112	F2	113	125	102	102	292	292	258	274	169	176	279	281	147	147	112	128	112	112	174	176	0	0	206	210	133	133	217	217	241	251	151	159	253	253	303	309	178	204	170	170	191	193	120	124	211	215	0	0
113	F2	125	125	102	104	292	292	258	268	169	176	279	281	147	153	128	134	112	120	172	174	0	0	210	226	117	133	217	223	245	245	147	157	237	253	303	309	178	178	164	170	191	193	120	120	209	215	258	300
114	F2	125	125	102	104	292	294	254	268	169	176	279	281	147	153	128	134	116	120	174	174	278	372	210	226	133	133	223	223	241	245	151	159	253	253	303	309	178	204	164	170	191	193	120	124	209	215	258	300
115	F2	125	125	102	104	292	294	258	268	169	176	279	281	147	147	132	134	112	116	174	174	0	0	206	210	117	125	217	223	241	245	151	159	237	243	303	309	178	180	164	170	193	193	120	120	211	215	258	328
116	F2	113	125	102	104	294	294	254	268	176	176	279	281	147	147	112	128	116	120	174	176	262	278	206	206	117	133	217	223	241	251	157	159	243	253	303	309	178	178	164	170	191	193	120	120	211	215	258	300
117	F2	113	125	102	104	292	294	258	274	176	176	279	279	147	147	112	132	116	120	174	176	278	372	206	226	117	133	217	217	245	245	147	157	253	253	303	303	178	178	164	170	191	193	120	120	209	215	290	300
118	F2	113	125	102	104	292	294	254	274	170	176	281	281	147	147	112	132	112	116	174	176	0	0	210	226	117	125	217	217	241	251	151	159	237	253	309	309	178	180	164	170	191	191	120	124	209	215	290	328
119	F2	113	125	102	104	294	294	254	268	169	176	281	281	147	153	112	132	112	112	174	176	262	372	210	226	133	133	217	223	241	245	147	151	243	253	309	309	178	180	170	170	191	191	120	120	211	215	290	328
120	F2	113	113	102	104	292	292	254	268	176	176	279	281	147	147	132	134	112	112	172	176	0	0	206	226	125	133	223	223	241	245	147	151	243	253	303	309	178	180	164	170	191	193	120	120	209	215	290	300
121	F2	113	125	102	102	292	294	254	274	176	176	279	279	147	147	112	132	112	112	174	176	278	372	210	226	117	133	217	223	241	245	151	159	237	243	303	303	178	180	164	170	193	193	120	124	209	215	290	328
122	F2	113	125	102	102	292	294	258	274	170	176	279	281	147	153	112	128	112	116	174	176	262	278	210	226	133	133	223	223	245	245	157	159	253	253	303	309	178	178	164	170	191	193	120	124	209	215	290	328
123	F2	113	125	102	104	292	292	258	268	169	176	279	281	147	153	112	128	112	112	172	176	278	372	210	226	125	133	217	217	245	245	157	159	243	253	303	309	180	204	164	170	191	191	120	120	209	215	258	300
124	F2	113	113	102	104	292	292	258	274	169	170	279	279	147	147	112	128	112	112	172	176	262	278	206	210	133	133	217	223	245	245	157	159	237	253	303	303	180	204	164	170	191	191	120	124	211	215	290	300
125	F2	113	125	102	104	292	294	258	274	170	176	279	279	147	147	112	132	112	112	172	174	278	372	210	226	125	133	217	217	245	245	151	159	237	243	303	303	178	204	170	170	191	191	120	124	209	215	290	300
126	F2	125	125	102	104	292	294	258	274	170	176	279	279	147	153	132	134	112	112	174	174	278	372	206	210	125	133	217	217	241	245	151	159	237	243	303	303	178	180	164	170	191	191	120	124	211	215	290	328
127	F2	113	113	102	102	292	294	258	268	169	170	279	281	147	153	112	132	116	120	172	176	278	372	206	226	125	133	217	217	245	251	147	157	253	253	303	309	178	204	164	170	191	193	120	120	211	215	290	328
128	F2	113	125	102	104	292	294	254	268	169	176	281	281	147	147	112	132	112	120	172	174	0	0	206	206	133	133	223	223	241	245	157	159	237	243	309	309	178	180	170	170	191	191	120	120	209	215	290	300
129	F2	113	125	102	104	292	292	258	274	169	176	279	281	147	153	112	128	112	116	174	174	262	278	206	210	117	125	217	223	241	251	147	151	237	243	303	309	178	178	164	170	193	193	120	124	211	215	290	328
130	F2	125	125	102	102	292	292	258	274	170	176	279	281	147	147	112	132	112	120	174	174	0	0	206	226	133	133	217	223	241	245	147	151	253	253	303	309	178	178	164	170	191	191	120	124	209	215	290	300
131	F2	113	125	102	104	294	294	258	274	176	176	279	281	147	153	112	128	112	120	172	174	262	278	210	226	117	133	217	223	245	251	147	157	237	253	303	309	178	204	170	170	191	193	120	120	209	215	290	328
132	F2	125	125	102	104	292	294	258	274	169	170	279	279	147	153	112	128	112	116	174	174	262	372	206	210	117	125	217	223	245	245	147	151	253	253	303	303	178	178	170	170	191	191	120	124	211	215	290	300
133	F2	125	125	102	102	294	294	258	268	169	176	281	281	147	153	132	134	116	120	174	174	0	0	206	210	117	133	223	223	245	245	147	151	243	253	309	309	178	178	170	170	191	191	120	124	211	215	258	300
134	F2	125	125	102	104	292	294	258	274	176	176	279	281	147	147	128	134	112	112	174	174	262	372	206	206	125	133	223	223	241	245	147	151	253	253	303	309	180	204	170	170	191	193	120	124	209	215	258	328
135	F2	113	113	102	104	294	294	254	268	170	176	281	281	147	153	112	128	116	120	172	176	278	372	206	210	117	125	217	217	241	251	151	159	237	243	309	309	178	180	164	170	191	193	120	124	209	215	258	300
136	F2	113	113	102	102	292	292	254	274	169	176	279	279	147	147	128	134	116	120	172	176	278	372	206	226	125	133	217	217	241	245	147	151	243	253	303	303	178	178	170	170	191	193	120	124	211	215	258	300
137	F2	113	113	102	102	292	294	254	268	176	176	281	281	147	153	128	134	112	116	172	176	278	372	206	210	117	125	217	217	245	251	157	159	253	253	309	309	178	180	170	170	191	193	120	120	209	215	290	300
138	F2	113	125	102	102	292	294	258	268	170	176	279	281	147	153	112	132	116	120	172	174	262	372	210	226	125	133	217	217	245	245	151	159	237	243	303	309	178	178	164	170	191	193	120	120	209	215	290	328
139	F2	125	125	102	104	292	294	254	268	169	170	279	281	147	147	132	134	116	120	174	174	278	372	206	226	117	133	217	217	245	251	147	151	243	253	303	303	178	204	170	170	193	193	120	120	209	215	290	300
140	F2	125	125	102	102	292	292	258	268	169	176	279	281	147	153	128	134	116	120	174	174	262	278	206	206	117	133	217	223	245	245	147	157	243	253	303	309	178	180	164	170	191	191	120	120	209	215	290	328
141	F2	113	125	102	102	294	294	254	268	169	170	279	281	147	153	112	128	116	120	174	176	262	278	206	226	117	125	223	223	241	251	147	157	243	253	303	309	178	180	164	170	191	193	120	120	211	215	290	300
142	F2	113	125	102	102	292	294	258	274	169	176	279	281	147	153	128	134	112	112	174	176	262	372	206	226	125	133	217	223	241	251	157	159	243	253	303	309	178	180	164	170	191	193	120	120	209	215	290	300
143	F2	113	113	102	102	294	294	258	268	169	170	279	281	147	153	132	134	116	120	172	176	278	372	206	226	117	133	217	223	245	251	151	159	243	253	303	303	180	204	170	170	191	193	120	120	209	215	290	300
144	F2	113	125	102	104	294	294	254	268	169	170	281	281	147	147	128	134	112	120	174	176	0	0	206	226	133	133	217	223	241	245	147	157	237	243	309	309	180	204	164	170	191	193	120	120	209	215	290	328
145	F2	113	113	102	102	294	294	254	268	170	176	279	279	147	153	132	134	116	120	172	176	262	278	210	226	117	125	217	223	241	251	151	159	237	253	303	303	178	180	170	170	191	193	120	120	209	215	290	300
146	F2	125	125	102	102	292	294	254	268	169	170	279	281	147	153	112	128	112	112	174	174	0	0	206	226	133	133	217	217	241	251	157	159	237	253	303	309	180	204	170	170	191	191	120	120	209	215	290	300
147	F2	125	125	102	104	0	0	254	268	169	170	281	281	147	147	112	128	112	116	174	174	0	0	206	210	125	133	217	223	245	251	147	151	237	243	309	309	178	178	164	170	193	193	120	124	211	215	258	300
148	F2	125	125	102	102	292	294	254	268	170	176	279	279	147	147	128	134	112	120	174	174	0	0	206	206	133	133	217	223	245	251	157	159	253	253	303	303	178	178	170	170	191	191	120	120	209	215	258	328
149	F2	113	125	102	104	292	292	254	274	169	170	281	281	147	147	112	132	116	120	174	176	0	0	210	226	133	133	223	223	241	245	151	159	253	253	309	309	178	204	170	170	191	191	120	124	209	215	290	328
150	F2	125	125	102	102	0	0	254	274	170	176	279	281	147	147	112	128	112	112	174	174	0	0	206	210	125	133	217	217	245	245	147	157	237	253	303	309	178	180	170	170	191	191	120	124	211	215	258	328
151	F2	125	125	102	102	292	294	254	268	176	176	281	281	147	153	128	134	112	116	174	174	262	278	206	210	117	133	223	223	245	251	151	159	253	253	309	309	180	204	170	170	193	193	120	124	209	215	290	328
152	F2	113	125	102	104	292	294	254	274	170	176	279	281	147	153	112	132	112	116	172	174	262	278	206	226	133	133	223	223	241	245	147	157	237	243	303	309	178	180	164	170	191	191	120	124	211	215	290	300
153	F2	113	125	102	104	292	294	258	274	169	170	279	281	147	153	112	128	112	116	174	176	278	372	206	226	133	133	217	223	245	251	147	151	253	253	303	309	180	204	164	170	191	193	120	124	209	215	290	328
154	F2	113	113	102	104	292	292	254	268	169	176	281	281	147	153	112	128	116	120	172	176	0	0	206	206	117	125	217	223	0	0	147	157	243	253	309	309	180	204	164	170	191	191	120	120	209	215	290	300
155	F2	113	113	102	102	292	294	258	268	170	176	279	281	147	153	128	134	116	120	172	176	0	0	206	210	117	125	217	223	241	251	147	151	237	243	303	309	178	204	164	170	191	191	120	120	211	215	258	328
156	F2	113	125	102	102	292	292	258	274	169	176	279	281	147	153	132	134	112	120	172	174	278	372	206	210	117	125	217	223	245	245	147	157	253	253	303	309	178	204	164	170	191	193	120	124	209	215	290	300
157	F2	113	125	102	104	294	294	258	274	170	176	279	279	147	153	112	128	116	120	174	176	0	0	210	226	133	133	217	217	241	245	147	151	237	253	303	303	180	204	164	170	193	193	120	124	211	215	258	300
158	F2	113	125	102	102	292	292	254	274	170	176	281	281	147	153	112	132	112	116	172	174	0	0	206	226	117	125	217	223	241	251	151	159	237	243	309	309	178	204	164	170	191	193	120	124	209	215	290	328
159	F2	125	125	102	102	294	294	258	274	170	176	279	281	147	147	132	134	116	120	174	174	262	278	206	226	117	125	217	223	245	251	147	157	253	253	303	309	178	178	170	170	191	191	120	124	211	215	290	328
160	F2	113	113	102	104	292	294	254	268	169	170	281	281	147	153	112	128	112	112	172	176	0	0	206	206	125	133	217	223	245	251	147	157	253	253	309	309	178	204	170	170	191	193	120	120	209	215	290	300
161	F2	125	125	102	104	292	292	254	268	176	176	281	281	147	147	112	132	112	116	174	174	278	372	210	226	117	125	217	223	241	251	151	159	237	253	309	309	178	178	170	170	191	191	120	120	211	215	290	300
162	F2	113	125	102	104	292	294	254	268	176	176	281	281	147	153	132	134	112	120	172	174	278	372	210	226	133	133	217	217	245	251	147	151	253	253	309	309	178	204	170	170	191	193	120	120	209	215	290	328
163	F2	113	113	102	104	294	294	254	268	176	176	281	281	147	153	132	134	112	116	172	176	262	372	206	226	133	133	217	217	241	251	147	151	243	253	309	309	178	180	170	170	191	191	120	120	209	215	290	328
164	F2	125	125	102	102	292	294	258	268	170	176	279	279	147	147	132	134	112	112	174	174	278	372	206	206	125	133	217	217	241	245	147	157	237	243	303	303	178	204	164	170	191	191	120	120	209	215	258	300
165	F2	113	125	102	102	292	292	254	268	176	176	279	281	147	153	112	128	116	120	172	174	0	0	206	226	117	133	217	217	245	251	147	157	237	253	303	309	178	204	170	170	191	193	120	120	211	215	290	300
166	F2	113	125	102	104	294	294	254	274	169	176	279	281	147	147	128	134	112	116	174	176	0	0	210	226	117	133	217	223	241	245	147	157	243	253	303	309	178	204	164	170	193	193	120	124	209	215	290	328
167	F2	125	125	102	104	292	292	254	268	170	176	281	281	147	153	112	132	116	120	174	174	0	0	206	210	117	133	217	217	241	245	151	159	253	253	309	309	178	178	170	170	193	193	120	124	211	215	258	328
168	F2	125	125	102	104	292	292	258	268	170	176	279	281	147	153	132	134	112	120	174	174	262	278	210	226	125	133	217	223	241	251	147	151	253	253	303	309	178	180	170	170	191	191	120	124	211	215	290	328
169	F2	113	125	102	102	292	292	258	274	170	176	279	281	147	153	132	134	112	120	174	176	278	372	206	226	133	133	217	223	241	251	151	159	237	253	303	309	180	204	164	170	191	191	120	124	211	215	258	300
170	F2	113	125	102	102	294	294	254	268	170	176	281	281	147	147	112	128	112	112	174	176	278	372	206	210	133	133	217	223	241	251	147	151	243	253	309	309	178	180	164	170	191	191	120	120	209	215	290	300
171	F2	113	113	102	104	292	292	258	268	176	176	279	279	147	153	128	134	112	120	172	174	262	372	210	226	133	133	217	217	241	245	147	151	243	253	303	309	178	178	164	170	193	193	120	120	209	215	258	328
172	F2	125	125	102	102	292	292	258	274	170	176	279	281	147	147	112	132	112	112	174	176	262	278	210	226	125	133	217	223	245	251	157	159	253	253	303	309	178	204	170	170	191	193	120	124	211	215	258	328
173	F2	113	113	102	102	292	294	254	268	176	176	279	279	147	153	112	132	116	120	172	176	0	0	206	226	117	133	217	223	245	251	151	159	237	253	303	303	178	204	170	170	191	193	120	124	209	215	258	300
174	F2	113	125	102	104	294	294	254	274	170	176	279	281	147	147	132	134	112	112	172	174	278	372	210	226	125	133	217	223	241	245	147	157	243	253	303	309	178	204	170	170	191	193	120	120	211	215	290	328
175	F2	113	125	102	104	292	294	254	268	169	176	279	279	147	147	132	134	112	112	174	176	262	372	206	206	125	133	217	223	245	245	151	159	243	253	303	303	178	204	170	170	191	193	120	120	209	215	290	300
176	F2	125	125	102	102	292	294	254	274	169	170	279	279	147	147	132	134	112	112	174	174	262	278	210	226	125	133	223	223	245	245	147	157	243	253	303	303	178	180	164	170	193	193	120	124	209	215	290	300
177	F2	113	125	102	102	292	294	258	274	170	176	281	281	147	147	112	128	116	120	172	174	262	278	210	226	117	133	217	223	241	251	157	159	243	253	309	309	178	178	170	170	193	193	120	120	211	215	258	328
178	F2	113	125	102	104	292	294	254	274	169	176	279	279	147	147	132	134	112	120	174	176	278	372	206	210	133	133	0	0	245	251	157	159	237	253	303	303	180	204	164	170	191	193	120	120	211	215	290	300
179	F2	113	113	102	102	292	294	254	274	169	170	279	281	147	153	112	128	112	120	172	176	278	372	206	226	133	133	217	217	245	245	147	151	243	253	303	309	178	204	170	170	191	193	120	124	211	215	290	300
180	F2	125	125	102	104	294	294	258	274	176	176	281	281	147	153	112	128	112	116	174	174	0	0	206	226	117	133	223	223	245	251	157	159	243	253	309	309	178	204	164	170	191	191	120	120	209	215	290	328
181	F2	113	125	102	102	294	294	258	274	169	176	281	281	147	153	128	134	112	116	174	176	262	278	210	226	117	125	217	223	245	251	151	159	253	253	309	309	178	180	164	170	193	193	120	124	209	215	258	328
182	F2	113	113	102	104	294	294	254	274	169	176	279	281	147	153	128	134	112	120	172	176	0	0	206	206	133	133	217	217	241	251	151	159	237	253	303	309	178	178	170	170	193	193	120	124	209	215	258	300
183	F2	113	125	102	102	292	292	254	274	176	176	281	281	147	153	132	134	112	120	172	174	0	0	210	226	125	133	217	223	245	251	147	151	253	253	309	309	178	180	164	170	191	191	120	124	211	215	258	300
184	F2	113	113	102	102	294	294	254	268	170	176	279	281	147	147	112	128	112	120	172	176	0	0	210	226	133	133	223	223	241	245	151	159	253	253	303	309	178	204	164	170	191	193	120	120	211	215	290	328
185	F2	113	113	102	102	292	294	254	274	170	176	279	281	147	153	132	134	112	120	172	176	262	278	206	210	125	133	223	223	245	251	147	151	253	253	303	309	178	178	164	170	193	193	120	124	209	215	258	328
186	F2	125	125	102	102	294	294	254	274	169	170	281	281	147	147	132	134	112	120	174	174	0	0	210	226	125	133	223	223	245	251	147	157	237	243	309	309	178	178	164	170	193	193	120	124	209	215	290	328
187	F2	113	125	102	104	292	294	258	268	170	176	279	279	147	147	112	128	112	112	172	174	0	0	206	226	133	133	217	223	241	245	151	159	237	243	303	303	178	180	170	170	193	193	120	120	211	215	290	328
188	F2	113	113	102	104	292	294	254	268	176	176	281	281	147	147	132	134	112	120	172	176	0	0	210	226	133	133	217	223	245	245	147	151	237	243	309	309	178	180	170	170	191	193	120	120	211	215	290	328
189	F2	113	125	102	104	294	294	254	274	169	170	281	281	147	147	128	134	116	120	174	176	262	278	206	210	117	133	223	223	245	245	147	151	253	253	309	309	180	204	170	170	191	193	120	124	209	215	290	300
190	F2	125	125	102	102	292	294	254	274	176	176	281	281	147	147	112	132	112	112	174	176	0	0	210	226	133	133	217	223	241	245	151	159	237	253	309	309	180	204	170	170	191	193	120	124	209	215	258	328
191	F2	113	125	102	102	294	294	258	274	169	176	279	281	147	153	112	128	116	120	174	176	262	372	210	226	117	125	217	223	245	251	157	159	237	243	303	309	178	178	170	170	191	193	120	120	209	215	258	328
192	F2	113	125	102	102	292	294	254	268	169	176	279	281	147	147	112	132	116	120	174	176	0	0	206	226	117	133	0	0	245	251	147	151	253	253	303	309	178	178	170	170	191	193	120	120	211	215	290	300
193	F2	113	125	102	102	292	294	254	268	169	170	281	281	147	153	128	134	112	116	174	176	278	372	206	206	125	133	217	223	241	251	151	159	243	253	309	309	178	178	164	170	191	191	120	120	211	215	258	300
194	F2	113	113	102	102	292	294	254	268	170	176	279	281	147	147	128	134	112	120	172	176	0	0	210	226	117	125	217	217	245	245	147	151	237	253	303	303	178	180	170	170	191	191	120	120	209	215	290	328
[truncated: 214 more columns]
