# Supplementary material for: Identification of Major and Minor QTL for Ecologically Important Morphological Traits in Three-Spined Sticklebacks (Gasterosteus aculeatus)
Source: G3 (Bethesda). 2014 Feb 13;4(4):595–604. doi: 10.1534/g3.114.010389 (PMC4059232; doi:10.1534/g3.114.010389)
Supplement: Supporting Information [file supp_g3.114.010389_FileS2.txt]

#sex: F = female; M = male.
#-999, missing data.
ID	brood	block	sex	csize	Nplate	D1st	D2nd	Pspi	Pgir	X1	Y1	X2	Y2	X3	Y3	X4	Y4	X5	Y5	X6	Y6	X7	Y7	X8	Y8	X9	Y9	X10	Y10	X11	Y11	X12	Y12	X13	Y13	X14	Y14	X15	Y15	X16	Y16	X17	Y17
5	1	1	F	-999	13	245.3	282.3	346.3	457	-999	-999	-999	-999	-999	-999	-999	-999	-999	-999	-999	-999	-999	-999	-999	-999	-999	-999	-999	-999	-999	-999	-999	-999	-999	-999	-999	-999	-999	-999	-999	-999	-999	-999
6	1	1	M	4.256423558	17	319	326	433	637.7	-0.350507451	-0.017499229	-0.316569415	-0.046184697	-0.191388074	-0.063580365	-0.08474792	-0.085857517	0.058285598	-0.065406573	0.124125436	-0.04353932	0.263107101	-0.019241053	0.326119058	-0.007924944	0.362319546	0.004051436	0.326729902	0.018161437	0.265467312	0.022837934	0.073352096	0.067818839	-0.045254752	0.076561186	-0.109345343	0.076051468	-0.181110448	0.062081764	-0.293550352	0.005647606	-0.227032293	0.016022029
7	1	1	M	-999	41	211	260.7	303	459.7	-999	-999	-999	-999	-999	-999	-999	-999	-999	-999	-999	-999	-999	-999	-999	-999	-999	-999	-999	-999	-999	-999	-999	-999	-999	-999	-999	-999	-999	-999	-999	-999	-999	-999
8	1	1	M	3.892340809	19	306	336.7	405	570.7	-0.349035821	-0.01001	-0.298806923	-0.057632616	-0.201870297	-0.06588419	-0.084461766	-0.077473381	0.055424728	-0.059403453	0.119915083	-0.046592283	0.262448225	-0.022029423	0.329077725	-0.013218477	0.363489921	0.00573155	0.325843034	0.016141846	0.260419684	0.024015399	0.082288661	0.067774128	-0.038854335	0.082657032	-0.114821124	0.081702976	-0.179679623	0.069302125	-0.299346328	-0.005042841	-0.232030846	0.009961607
9	1	1	M	3.641147019	12	291.3	299.3	385.3	523.7	-0.347544843	-0.005107122	-0.304674019	-0.051412325	-0.199865063	-0.064577924	-0.08860262	-0.080902874	0.049019402	-0.077780171	0.131899319	-0.055422668	0.259738476	-0.021421736	0.329190648	-0.005071625	0.363339532	0.013624566	0.326429074	0.026331251	0.257686086	0.026416736	0.081305925	0.059959356	-0.04078031	0.073457521	-0.105393671	0.073774252	-0.182419315	0.063100142	-0.299370717	0.004751837	-0.229957901	0.020280784
10	1	1	F	4.47800057	27	341.3	358.7	474	658	-0.34195928	-0.01116242	-0.302244069	-0.05351514	-0.203962541	-0.062220724	-0.092249199	-0.078002244	0.045784841	-0.062898282	0.127354801	-0.047863672	0.255493369	-0.019140875	0.335978416	-0.008251304	0.367318914	0.006644496	0.331416186	0.017779223	0.254951149	0.02589729	0.082192405	0.065907519	-0.042743431	0.076292572	-0.103402168	0.07280522	-0.18528012	0.06123818	-0.295771455	-0.000587409	-0.232877818	0.01707757
11	1	1	F	3.707736758	32	271.3	321.7	414.8	588.7	-0.339384993	-0.001565861	-0.303737691	-0.044216233	-0.204636205	-0.06691361	-0.091632755	-0.081780952	0.061066322	-0.062654391	0.127028524	-0.044403444	0.263034786	-0.017997138	0.334768038	-0.009855218	0.365921132	0.00578152	0.330429576	0.019516914	0.258005591	0.027305731	0.066415001	0.062171975	-0.049980928	0.072879876	-0.106145371	0.071719905	-0.179176835	0.058981794	-0.297868344	0.001825642	-0.234105849	0.009203491
12	1	1	F	3.458524661	27	-999	158.7	226.8	447.3	-0.334814634	-0.014379985	-0.295412697	-0.051739896	-0.196497287	-0.060011412	-0.100602924	-0.072546191	0.025533933	-0.067186581	0.131772587	-0.039545814	0.263821163	-0.016185593	0.335258517	-0.007409015	0.370559356	0.006022716	0.335729566	0.021388675	0.262728504	0.021305161	0.067505694	0.059259553	-0.044642264	0.071273122	-0.091683657	0.069132419	-0.19344558	0.058249352	-0.302835311	0.00245973	-0.232974963	0.019913759
13	1	1	M	3.560039434	30	140	188.3	263.7	504.7	-0.33609818	-0.006533331	-0.30018461	-0.05469681	-0.195299837	-0.067511167	-0.089105886	-0.080388571	0.037841963	-0.067769492	0.131092531	-0.042260253	0.253374733	-0.018129431	0.339285021	-0.010065256	0.371650334	0.004022496	0.33462592	0.019679085	0.25964334	0.022386367	0.070212076	0.06484251	-0.063302512	0.078151227	-0.109806502	0.077327655	-0.174770478	0.06262358	-0.301417948	0.001365662	-0.227739964	0.016955731
14	1	1	F	3.928074714	12	284.7	298.7	401.2	581.7	-0.348896243	-0.009650173	-0.30526032	-0.053543638	-0.20172789	-0.067563585	-0.084814455	-0.078465437	0.046119558	-0.064772148	0.12559413	-0.04681291	0.2502604	-0.020427583	0.330662173	-0.010702481	0.361203231	0.004412161	0.330384126	0.019396549	0.264545925	0.026433799	0.083380677	0.071287764	-0.035544658	0.080294668	-0.10360935	0.078019553	-0.183759601	0.063598299	-0.298653431	-0.002155398	-0.229884273	0.010650561
15	1	1	F	3.591853535	34	154	205	220.8	460	-0.334454131	-0.020022231	-0.294337764	-0.054808031	-0.185572188	-0.057308196	-0.103487965	-0.068625775	0.009161452	-0.07186053	0.136540316	-0.040144987	0.251573998	-0.021548057	0.341107641	-0.007154114	0.375422126	0.008775222	0.336574242	0.019214802	0.261328093	0.019538824	0.081973477	0.059544869	-0.05429753	0.078344367	-0.100624249	0.078202728	-0.191868832	0.063961517	-0.299149194	-0.002896264	-0.229889491	0.016785856
16	1	1	M	4.266577404	40	320.3	353.3	472.3	639.3	-0.34042534	-0.009627357	-0.300816071	-0.051184665	-0.202657006	-0.065659334	-0.086700266	-0.079270371	0.061481014	-0.061306516	0.123627167	-0.046308387	0.249204484	-0.021070895	0.333696732	-0.010073587	0.364276339	0.004512553	0.333528304	0.017854938	0.258300734	0.023959174	0.081670283	0.067127066	-0.043704476	0.08104711	-0.110546972	0.077447171	-0.18539186	0.062143756	-0.299834004	0.000639423	-0.235709062	0.009769922
17	1	1	F	4.331903701	36	301.7	334.7	429.3	619.7	-0.339083695	-0.011500282	-0.300778654	-0.049744495	-0.211073291	-0.061728806	-0.090847671	-0.074260041	0.052377127	-0.060791585	0.129490422	-0.047096358	0.262233009	-0.017741177	0.330485638	-0.009788293	0.365564395	0.004210522	0.328686321	0.016161266	0.254303524	0.024993806	0.089344188	0.068126197	-0.041418427	0.077859445	-0.113060155	0.074720506	-0.185958186	0.058696574	-0.295154649	-0.000744186	-0.235109896	0.008626907
18	1	1	F	3.321232316	10	-999	182.3	212.5	447	-0.333792495	-0.01328954	-0.294045804	-0.053105349	-0.20215273	-0.060385761	-0.096979443	-0.075317735	0.032103145	-0.071450354	0.139139948	-0.045627484	0.256519049	-0.020969787	0.335304296	-0.007484833	0.369099538	0.008724249	0.33557045	0.022004092	0.262598406	0.020354594	0.070771092	0.059995555	-0.055029058	0.076795837	-0.108379682	0.076521847	-0.180278979	0.068804782	-0.298939348	-0.002205558	-0.231508385	0.016635444
19	1	1	M	3.286499876	36	250.3	276	329.2	455.7	-0.346894784	-0.010915188	-0.303639322	-0.047839144	-0.222780684	-0.063618159	-0.090088325	-0.085506613	0.047613854	-0.072606627	0.124373198	-0.045303839	0.250817833	-0.013894282	0.332333241	-0.006515833	0.369868957	0.008961925	0.332116127	0.022234907	0.25479879	0.028370266	0.077881242	0.061649006	-0.03567261	0.073151119	-0.093177103	0.072718098	-0.171604306	0.061793902	-0.298799094	0.00203165	-0.227147014	0.015288812
20	1	1	F	3.49291327	45	240.7	267.3	322.8	532.3	-0.338406583	-0.019654183	-0.294725395	-0.055936019	-0.210530903	-0.060400364	-0.087616948	-0.07557004	0.044343525	-0.056916637	0.12900529	-0.041447232	0.252936238	-0.019856066	0.332040272	-0.01379558	0.36724195	-0.003772285	0.335850544	0.015937964	0.256861094	0.02581522	0.083291936	0.071804616	-0.042224446	0.084264023	-0.109859615	0.080214426	-0.186929462	0.061365129	-0.297938809	-0.007313415	-0.233338689	0.015260442
21	1	1	F	3.426751262	4	-999	222.3	246.3	478	-0.334635169	-0.011689431	-0.296625565	-0.056481537	-0.190499875	-0.053536014	-0.10231589	-0.071338448	0.03108076	-0.061484713	0.141191332	-0.038935491	0.25341446	-0.020507005	0.339647178	-0.010375873	0.37394007	0.003388288	0.338608197	0.017071357	0.253475538	0.021719115	0.084183174	0.063752373	-0.065734033	0.075741296	-0.119897804	0.070044383	-0.17509217	0.061686341	-0.300138214	-0.003774357	-0.230601989	0.014719716
22	1	1	F	3.989936774	11	301.7	321.3	449.2	640	-0.3468308	-0.006445207	-0.30848396	-0.051873959	-0.211222923	-0.068533415	-0.087677361	-0.085035924	0.0664653	-0.070293999	0.136117084	-0.049652235	0.251230741	-0.024304616	0.329097143	-0.006467934	0.357862351	0.011177281	0.324237751	0.021588262	0.250665099	0.024396932	0.088660997	0.067375839	-0.032891096	0.082014086	-0.099661108	0.078489125	-0.181386354	0.060514872	-0.301919545	0.00287926	-0.234263319	0.014171634
23	1	2	F	3.793488908	13	154	337.3	434	545	-0.339329196	-0.011746884	-0.300228293	-0.048514175	-0.208105495	-0.066107193	-0.088030621	-0.081593404	0.055318565	-0.077180199	0.134562197	-0.050746142	0.258982084	-0.021691543	0.327176868	-0.009867488	0.356426919	0.007091195	0.324705762	0.022281699	0.263446782	0.02796179	0.084025026	0.070007874	-0.035203498	0.082217162	-0.109261269	0.077514015	-0.189625762	0.062267186	-0.300929738	-0.001057663	-0.233930331	0.01916377
24	1	2	F	4.135086858	30	283.3	320	434.3	591.7	-0.339944335	-0.014791365	-0.298045103	-0.05322076	-0.210470251	-0.061682542	-0.099392779	-0.079782828	0.040455159	-0.06719726	0.126648032	-0.045900872	0.252079605	-0.020898806	0.33801006	-0.009754786	0.368372392	0.006839136	0.337417225	0.019101848	0.253362461	0.029442935	0.077897556	0.066727147	-0.03869879	0.078420295	-0.102432023	0.075947122	-0.179647653	0.062095469	-0.294202604	-0.002627525	-0.231408953	0.017282793
25	1	2	F	4.270404176	34	319.7	346	504.5	663.3	-0.339651362	-0.000564315	-0.302416197	-0.043177595	-0.206198098	-0.063301737	-0.092531208	-0.088321494	0.05474614	-0.074677761	0.140375306	-0.049440007	0.247114218	-0.023967763	0.334768287	-0.005482054	0.361097148	0.010935572	0.334623069	0.023055801	0.253324905	0.031426612	0.085137982	0.063432172	-0.047304802	0.073596053	-0.108552547	0.072760813	-0.183007878	0.059998361	-0.29728126	0.002371192	-0.234243703	0.011356149
26	1	2	M	4.089849002	27	289.7	322.7	437	640.7	-0.345057462	-0.009688061	-0.296557902	-0.054843519	-0.201764981	-0.066541614	-0.091542862	-0.081402158	0.051193061	-0.066100788	0.123953672	-0.04837115	0.245736865	-0.024267011	0.334343514	-0.010563986	0.368879574	0.007122763	0.333355478	0.019078794	0.257851163	0.027144874	0.077480889	0.069771692	-0.040076392	0.081270615	-0.102351141	0.081042856	-0.186234792	0.067291673	-0.298164311	-0.001574274	-0.231044375	0.010629294
27	1	2	F	4.52954092	33	315.7	369.7	463.3	699	-0.346610475	-0.006698274	-0.302803126	-0.052469938	-0.206038055	-0.064118778	-0.088143389	-0.078120248	0.047373893	-0.067600225	0.129243235	-0.048639449	0.257798038	-0.017624497	0.32792808	-0.008052129	0.361706944	0.008210785	0.32724731	0.02098113	0.265671847	0.026003836	0.084275921	0.065625735	-0.037072495	0.073250254	-0.104452616	0.071255349	-0.185799479	0.061542928	-0.297722155	0.003299081	-0.232603477	0.013154439
28	1	2	F	4.616195061	12	328.7	365.7	476.7	738.3	-0.338982324	-0.007402954	-0.298584161	-0.049020385	-0.209258817	-0.061519754	-0.094355225	-0.080054293	0.057665389	-0.063334398	0.131837942	-0.048615977	0.259594776	-0.018770539	0.331573676	-0.00911536	0.361895273	0.006393946	0.330816088	0.020032074	0.257904976	0.026552722	0.083238977	0.064405222	-0.041965047	0.074356228	-0.11262755	0.071791166	-0.18730423	0.05905093	-0.296201623	0.001118589	-0.235248119	0.014132781
29	1	2	F	3.973468884	12	274.3	310.7	426.5	615	-0.344769398	-0.008539008	-0.301689142	-0.054081852	-0.200379426	-0.064648016	-0.090332275	-0.081941413	0.048283636	-0.072696131	0.131943997	-0.049513726	0.261135026	-0.01853659	0.328300937	-0.00925483	0.358488195	0.005794567	0.32737463	0.021631694	0.263047224	0.027310856	0.084032051	0.066221726	-0.045478689	0.078913582	-0.100623039	0.078299245	-0.190811089	0.061816846	-0.297447055	0.001437725	-0.231075586	0.017785326
30	1	2	F	4.282335464	52	276.7	316	455	627	-0.336875425	-0.006890547	-0.294623941	-0.048765189	-0.201130116	-0.061338606	-0.097213137	-0.07749858	0.042087953	-0.068190478	0.134960837	-0.047901768	0.264117778	-0.019028094	0.32973127	-0.007533001	0.364530418	0.009358375	0.331312089	0.021485597	0.265511648	0.025183724	0.079259798	0.060946705	-0.04764178	0.070891106	-0.108382633	0.070548428	-0.195472109	0.056836624	-0.295905761	0.004243639	-0.234266889	0.017652065
31	1	2	M	3.950889956	37	282.7	322	446.7	622	-0.351234727	-0.005388564	-0.3035913	-0.051428974	-0.206676772	-0.068975224	-0.082613277	-0.087768249	0.061315156	-0.068966619	0.129483095	-0.055557525	0.257318852	-0.020640072	0.326320547	-0.007774619	0.361242523	0.008453305	0.325508147	0.024975299	0.253769311	0.027629183	0.085127689	0.063935334	-0.040415285	0.077524746	-0.100172745	0.079283642	-0.185667795	0.062895203	-0.299526349	0.004935007	-0.230187069	0.016868125
32	1	2	M	3.714649926	22	297	301.3	372.7	534.3	-0.343603805	-0.007620541	-0.295887712	-0.051431986	-0.201496356	-0.058474017	-0.088779684	-0.078487542	0.045538704	-0.06450477	0.125944962	-0.044144427	0.25410802	-0.019084208	0.336398911	-0.010573072	0.369443587	0.003188216	0.337517751	0.01764244	0.25364077	0.028505027	0.076663456	0.067081939	-0.045943178	0.075242713	-0.110517592	0.074036187	-0.182687707	0.059472155	-0.298612357	-0.001398042	-0.231727769	0.010549928
33	1	2	M	4.313192745	12	343.3	352.3	495.7	696	-0.35310976	0.00338847	-0.310931519	-0.05350554	-0.209278309	-0.072846795	-0.085668941	-0.091847558	0.064741691	-0.076260083	0.125622168	-0.049756298	0.250980994	-0.018080417	0.331643647	-0.00735288	0.362267133	0.009139582	0.330154386	0.022797416	0.246986219	0.031716823	0.078130703	0.06920757	-0.033129553	0.077333838	-0.092578698	0.075119202	-0.182684368	0.055605224	-0.294248931	0.00970133	-0.228896861	0.015640116
34	1	2	F	4.052951693	32	302.3	328	422.3	640	-0.343999542	-0.010241245	-0.303328859	-0.05293429	-0.203413252	-0.063090116	-0.085675563	-0.076594082	0.053570089	-0.061730536	0.13290585	-0.0464157	0.253387018	-0.017357553	0.333214215	-0.010287299	0.360041249	0.002489757	0.333456831	0.017063714	0.253942755	0.027360357	0.078729041	0.065640779	-0.035095466	0.077868978	-0.09933465	0.076552124	-0.19167154	0.058543818	-0.301522041	-0.000828576	-0.235206136	0.01395987
35	1	2	F	3.994474714	50	253.3	273.7	370.3	579.7	-0.342390913	-0.007828598	-0.300430598	-0.049620505	-0.210577724	-0.058964905	-0.089878061	-0.075532521	0.04151122	-0.060373231	0.128356801	-0.046927452	0.255420541	-0.016774311	0.332743511	-0.009041291	0.369485184	0.007176009	0.333826022	0.019685551	0.256475189	0.025911895	0.085983097	0.060772623	-0.043511758	0.073200458	-0.104371871	0.072550448	-0.18572478	0.056943006	-0.297178302	-0.002603513	-0.229737561	0.011426336
36	1	3	F	4.1578361	11	324.3	351.7	436.3	592	-0.344639528	-0.013904382	-0.303861681	-0.054325807	-0.205323315	-0.061818386	-0.090299006	-0.077573005	0.047971292	-0.067658661	0.126440252	-0.045591236	0.266619139	-0.016995037	0.328761866	-0.010469958	0.362083797	0.004031801	0.328233586	0.018017914	0.259455398	0.02602228	0.080099097	0.066734782	-0.039644826	0.07871663	-0.105125861	0.077331823	-0.186062313	0.062518873	-0.295615912	-0.001706796	-0.229091985	0.016669165
37	1	3	F	3.871467829	41	270.3	314	407.7	581	-0.341542291	-0.00467566	-0.303439912	-0.048063104	-0.203812719	-0.066100943	-0.091490114	-0.078735721	0.056991295	-0.06454763	0.129276626	-0.047295342	0.255550102	-0.020044756	0.330067555	-0.009331714	0.363141125	0.006806576	0.329067664	0.01940623	0.261490648	0.028183174	0.084119878	0.064871211	-0.041526103	0.07578884	-0.108220256	0.0722158	-0.189762205	0.058852449	-0.297985603	-0.000252512	-0.231925689	0.012923103
38	1	3	F	4.875748775	36	419.7	434.3	550.3	633	-0.346316425	-0.012029559	-0.299409149	-0.050072108	-0.200911083	-0.06336768	-0.091267966	-0.079232522	0.041277047	-0.068356679	0.127978012	-0.042075314	0.263261231	-0.016953061	0.331876724	-0.007948116	0.361369412	0.004413268	0.327490746	0.017984662	0.266790224	0.025272522	0.085341298	0.065392623	-0.045207661	0.076200587	-0.107631166	0.073466987	-0.19148344	0.056365816	-0.290940151	0.003939187	-0.232217652	0.016999388
39	1	3	F	4.426941828	49	302.7	351.3	499.7	692.7	-0.336573378	-0.003520015	-0.299204707	-0.045070486	-0.207960867	-0.066517925	-0.09684623	-0.080563612	0.052374512	-0.068103577	0.135228233	-0.049896125	0.259288855	-0.019998075	0.331094006	-0.006046546	0.360876172	0.007417762	0.331999551	0.021298426	0.258784596	0.027165822	0.083909337	0.063457045	-0.043583333	0.076244234	-0.110497506	0.075180714	-0.188209808	0.056990999	-0.294567435	0.00211054	-0.236111998	0.009850819
40	1	3	M	3.929478476	57	309.7	326	439	622.3	-0.343353435	-0.00218785	-0.301938542	-0.05013491	-0.213732188	-0.069058687	-0.089876081	-0.088364968	0.050292194	-0.068339903	0.122821358	-0.048999506	0.258142434	-0.018198729	0.327170569	-0.007079341	0.362813075	0.007015785	0.329516662	0.021560194	0.261865057	0.028111531	0.084350033	0.068520867	-0.038805979	0.078567707	-0.104139779	0.077092333	-0.173195874	0.062117407	-0.298786244	-0.000853665	-0.233143261	0.010231734
41	1	3	M	-999	29	336.3	356.3	454.5	603.7	-999	-999	-999	-999	-999	-999	-999	-999	-999	-999	-999	-999	-999	-999	-999	-999	-999	-999	-999	-999	-999	-999	-999	-999	-999	-999	-999	-999	-999	-999	-999	-999	-999	-999
42	1	3	F	3.650644683	11	238.3	286	359.5	516	-0.343271563	-0.012338457	-0.302066646	-0.051654602	-0.206412997	-0.062050164	-0.092934286	-0.080677125	0.046558658	-0.07268805	0.134522834	-0.044184499	0.249120452	-0.022608084	0.332503726	-0.010481879	0.370586818	0.004966137	0.333863439	0.019913369	0.24647251	0.030593814	0.082996381	0.069179733	-0.042050149	0.079875575	-0.100365415	0.078916599	-0.180742331	0.063612272	-0.29916002	-0.002732134	-0.22962141	0.012357496
43	1	3	M	4.118819322	23	233.3	297.3	387.5	607	-0.340567096	-0.012329515	-0.298119192	-0.05446789	-0.201035715	-0.061054661	-0.08956847	-0.076869266	0.034303125	-0.072659619	0.112006335	-0.048978789	0.266050307	-0.0181252	0.333682404	-0.008732486	0.36733949	0.006442239	0.331608895	0.019674701	0.260831439	0.024714146	0.085684896	0.06786323	-0.044338752	0.081826569	-0.104681924	0.080620428	-0.189149617	0.061510742	-0.292543849	-0.002541934	-0.231502275	0.013107305
44	1	3	M	3.91221746	29	302.3	316.3	465.2	623.7	-0.346042094	-0.007953537	-0.300230266	-0.056552376	-0.207076687	-0.068696901	-0.083584686	-0.084376533	0.063924546	-0.067435352	0.125278993	-0.046167469	0.246087516	-0.020144099	0.328421209	-0.011514125	0.368251827	0.000805187	0.328630156	0.016865011	0.254906965	0.029572641	0.08075674	0.074437665	-0.035719636	0.082747574	-0.10214317	0.080851722	-0.192776727	0.064832023	-0.299439852	-0.000730303	-0.229244834	0.013458873
45	1	3	M	3.838283472	44	156.3	328.7	436.7	570.3	-0.344189264	-0.010692004	-0.300086393	-0.052374578	-0.204145005	-0.065224699	-0.089182885	-0.083863668	0.060289317	-0.063693541	0.12633779	-0.047699359	0.24894955	-0.020623224	0.335435372	-0.011748892	0.366224779	0.001224233	0.334449432	0.017605517	0.248203668	0.028942806	0.079080228	0.074231226	-0.041032535	0.082137695	-0.107048942	0.07900308	-0.178996226	0.060976325	-0.298584998	-0.001354942	-0.235703888	0.013154026
46	1	4	F	4.241960365	22	301.7	342.3	435	624	-0.339764478	-0.011524602	-0.298766506	-0.051319892	-0.205192114	-0.061537414	-0.095124143	-0.075025473	0.050361561	-0.069780998	0.138789836	-0.047712163	0.255790186	-0.019908598	0.331276756	-0.007636068	0.361520026	0.007175453	0.330486106	0.019868172	0.256330557	0.027092711	0.091079635	0.061897414	-0.043957925	0.075307595	-0.110631145	0.073441987	-0.189516464	0.059664346	-0.297952776	0.001494423	-0.234729113	0.018503107
47	1	4	F	4.424944304	44	300.3	340	392.8	650.3	-0.340294661	-0.008775754	-0.299302855	-0.047550076	-0.200981209	-0.063062298	-0.092989521	-0.075299922	0.052260972	-0.068809857	0.131484856	-0.046252817	0.25425092	-0.020312882	0.333912532	-0.008926512	0.365871095	0.005985216	0.334396776	0.01855257	0.258546125	0.026568606	0.079288222	0.065402597	-0.045497283	0.075788675	-0.113320169	0.07318699	-0.194290594	0.058256833	-0.292580851	0.000449264	-0.230754355	0.014799368
48	1	4	M	4.120559772	42	323	329.7	447.5	592	-0.344908537	-0.003247201	-0.303657353	-0.050108341	-0.196247502	-0.067301875	-0.08198466	-0.078126925	0.058882709	-0.062557893	0.124833332	-0.042281006	0.25351809	-0.017325115	0.33047595	-0.0110543	0.365934502	0.001052309	0.332824941	0.017001575	0.257767921	0.025992418	0.079357957	0.067717792	-0.043532025	0.07742289	-0.109191333	0.073800468	-0.192804008	0.057727786	-0.300216414	0.000104162	-0.231053571	0.011183256
49	1	4	F	3.820010211	25	281.7	307.3	422.8	596.7	-0.340728569	-0.007493849	-0.301779291	-0.051783708	-0.209590943	-0.0679112	-0.086444478	-0.083887944	0.054811977	-0.072024764	0.131731994	-0.048747792	0.252505608	-0.019289221	0.331189838	-0.010454144	0.362224935	0.004012137	0.330546642	0.020078422	0.257313069	0.029802852	0.079427723	0.068997129	-0.040791472	0.080612079	-0.104027762	0.081324872	-0.191230103	0.062922713	-0.296746971	0.000526399	-0.228412198	0.01331602
50	1	4	M	4.131874921	24	307.7	320.7	412.5	618	-0.348773476	-0.007124476	-0.301545544	-0.052238324	-0.205879331	-0.06688241	-0.090228782	-0.081357912	0.05709782	-0.068685618	0.123337156	-0.054499514	0.251382424	-0.021636164	0.334706848	-0.005847827	0.369117482	0.009248146	0.332464529	0.022751761	0.246546954	0.029206514	0.081904745	0.064668592	-0.034028998	0.074059644	-0.10720974	0.072584473	-0.182603979	0.061880846	-0.296309055	0.0039966	-0.229979052	0.019875669
51	1	4	F	4.140095599	52	302	339.7	435.7	612.3	-0.341410629	0.002760483	-0.301205316	-0.044369503	-0.206629116	-0.06469049	-0.093253753	-0.081764811	0.05410796	-0.071405849	0.138800951	-0.053601244	0.254525697	-0.021875502	0.335026184	-0.002246153	0.361900057	0.014779175	0.329041105	0.024287824	0.252175708	0.02622054	0.086525387	0.057225015	-0.038507974	0.068282267	-0.107688838	0.071251032	-0.192649247	0.058555094	-0.297638221	0.002696996	-0.233119955	0.013895125
52	1	4	M	4.115154139	29	297.3	334.7	464	644	-0.347895955	-0.010508826	-0.300011666	-0.054524751	-0.198704853	-0.069293277	-0.086533424	-0.081823479	0.061187	-0.063433646	0.116465072	-0.044590906	0.260632958	-0.015675356	0.332790196	-0.012564628	0.362718628	-0.000946732	0.333867119	0.015193398	0.257153312	0.026532867	0.074843173	0.070923927	-0.050684325	0.082242566	-0.107807719	0.079801502	-0.181736349	0.06354582	-0.295754867	0.000413874	-0.2305283	0.014707647
53	1	4	F	3.607471888	38	239.7	262.3	326.2	513	-0.336937891	-0.01304183	-0.300887626	-0.049462328	-0.202624016	-0.062436263	-0.09220447	-0.072473983	0.055132675	-0.056674801	0.127088078	-0.03953603	0.250591018	-0.019881359	0.3361719	-0.010016153	0.366306263	0.002678121	0.33515907	0.014787396	0.258300797	0.023417666	0.079741439	0.066414813	-0.041861851	0.07546076	-0.106055598	0.072439978	-0.190656548	0.058200023	-0.29998948	-0.002769693	-0.23727376	0.012893682
54	1	5	F	3.53270665	37	-999	216	265.8	473	-0.33387406	-0.014455159	-0.29065196	-0.0569014	-0.18838892	-0.056806089	-0.096773657	-0.066905413	0.03115644	-0.060455247	0.135382068	-0.045249108	0.257682131	-0.02366954	0.344058336	-0.012474115	0.373165252	0.002651608	0.343703557	0.017039129	0.254618462	0.021730219	0.065525065	0.066094013	-0.062128115	0.077234311	-0.130275615	0.075253913	-0.178129958	0.064737468	-0.296028947	-0.003737812	-0.229040081	0.015913223
55	1	5	M	3.946467923	34	275.3	296.3	379.8	568	-0.347982751	-0.011004851	-0.302077131	-0.055890137	-0.200623254	-0.062700817	-0.088515841	-0.081859098	0.051607426	-0.066164622	0.121083048	-0.046196842	0.255890557	-0.019397573	0.333144388	-0.01053935	0.364809539	0.003354599	0.331984638	0.020684699	0.254359586	0.028670912	0.080265369	0.067282319	-0.036386465	0.075770992	-0.102934397	0.077158184	-0.185129372	0.062971541	-0.300717116	-0.001255849	-0.228778224	0.019115891
56	1	5	F	4.153694424	26	275.7	295.3	416.7	560.3	-0.33611556	-0.011296199	-0.297857919	-0.050950821	-0.206670223	-0.062284153	-0.097919325	-0.078748008	0.039340632	-0.069364283	0.127807051	-0.051318948	0.263743231	-0.020030713	0.335537416	-0.007196715	0.364125873	0.008748048	0.331170904	0.022236715	0.258712316	0.026337084	0.079725385	0.063737599	-0.043185875	0.076142903	-0.105070805	0.075760352	-0.18226152	0.061871377	-0.296982023	-0.000658044	-0.234099558	0.017013807
57	1	5	M	4.108641411	25	311	346.7	481.2	640.7	-0.353759889	-0.004249713	-0.304621958	-0.052609951	-0.20622615	-0.065685294	-0.085944581	-0.083757334	0.065007464	-0.06967868	0.124773395	-0.055893703	0.252628104	-0.021274995	0.326193485	-0.007435594	0.361763586	0.007709248	0.32675086	0.024739278	0.25292257	0.028483293	0.087755074	0.066653781	-0.032419347	0.079282133	-0.098163506	0.077968135	-0.184694323	0.064022679	-0.30078066	0.00071305	-0.231184123	0.011013666
58	1	5	M	4.07793628	30	303.7	327.7	432.8	592.3	-0.348562686	-0.010140083	-0.302302716	-0.05427334	-0.207368829	-0.067229502	-0.084833975	-0.083649944	0.052462091	-0.073351542	0.128722947	-0.049405535	0.25312719	-0.020223284	0.327663088	-0.008404045	0.365804157	0.006498574	0.325693247	0.020477453	0.255428075	0.029143794	0.086125675	0.06961373	-0.0360212	0.079337738	-0.104655589	0.07711815	-0.179614758	0.06404532	-0.3012296	0.001375107	-0.230437118	0.019067408
59	1	5	M	4.100759355	37	285	325.7	419.3	575.3	-0.346726808	-0.008811665	-0.301754906	-0.056290536	-0.202551927	-0.066257048	-0.076858008	-0.082567436	0.05330836	-0.06810161	0.12146315	-0.045522555	0.260581247	-0.019353374	0.331684187	-0.013254951	0.363753116	-0.000188548	0.332344929	0.016872985	0.255015036	0.028679138	0.074196164	0.073702882	-0.05093618	0.084539592	-0.106055738	0.079744093	-0.180580859	0.063765871	-0.299009427	-0.001132946	-0.227872334	0.014176108
60	1	5	M	4.428425231	25	269.3	327	443	649.7	-0.344669243	-0.008889398	-0.298036564	-0.054703278	-0.198736435	-0.064338597	-0.093325851	-0.081337805	0.048569741	-0.062032491	0.117643889	-0.046391837	0.26690655	-0.019822825	0.330539376	-0.010688322	0.364943973	0.00522058	0.327298761	0.018225449	0.266084694	0.0229405	0.071179172	0.070678336	-0.041597885	0.081572628	-0.102108012	0.077038463	-0.182340248	0.062257495	-0.29916421	-0.001925431	-0.233187707	0.012196534
61	1	5	M	4.068787538	23	282.7	327.7	465.5	646.3	-0.345006446	-0.011318512	-0.301337255	-0.054393044	-0.204712075	-0.063799409	-0.091053303	-0.084666088	0.064150661	-0.07113099	0.122995404	-0.054542509	0.249063566	-0.023714322	0.329824214	-0.009841328	0.36786203	0.004351836	0.328997514	0.021909855	0.250162231	0.032096762	0.083272921	0.071339382	-0.035690777	0.083890884	-0.100486599	0.081427993	-0.185061235	0.067235573	-0.298593217	-0.00031681	-0.234387635	0.011470728
62	1	5	F	4.092709206	39	285.3	309.7	445	630.7	-0.34548299	-0.006930911	-0.302594112	-0.049926048	-0.205472952	-0.065888311	-0.092093813	-0.083538365	0.048837508	-0.071621648	0.135580283	-0.050883155	0.254855902	-0.021013071	0.327833627	-0.007762102	0.364124614	0.008452546	0.327452452	0.021422307	0.25408494	0.029850812	0.086531357	0.067996829	-0.038532101	0.076489976	-0.098150531	0.077396986	-0.181967302	0.06290863	-0.300865593	-0.000731942	-0.234141291	0.013777468
63	1	5	M	3.93723009	42	282	312.7	440.7	607.7	-0.345404782	-0.008497085	-0.298948773	-0.053522887	-0.202750985	-0.063482068	-0.087092019	-0.077221858	0.050962737	-0.058458532	0.125176711	-0.04760629	0.249718648	-0.023084651	0.335366792	-0.011229196	0.368163339	0.003983991	0.331331329	0.017998135	0.25917094	0.027219965	0.080316393	0.067807627	-0.041697888	0.079520553	-0.112394262	0.076950598	-0.185747707	0.062490737	-0.297677745	-0.003819012	-0.228492729	0.010949974
64	1	6	M	3.383289071	12	233.3	259.7	335.2	523.3	-0.350711837	-0.00710959	-0.302292186	-0.052524602	-0.202009141	-0.066323262	-0.082040088	-0.084476645	0.055039889	-0.068873931	0.124188196	-0.050108926	0.246695401	-0.0206657	0.336544906	-0.007895067	0.371824753	0.007090191	0.333087062	0.018996101	0.243394253	0.028718301	0.082770957	0.066336149	-0.043851227	0.077195306	-0.105965374	0.078034037	-0.183023183	0.063262927	-0.300596259	0.002597602	-0.223056121	0.015747108
65	1	6	M	3.612110246	41	281	305.7	391.8	512.3	-0.346896115	-0.01133933	-0.301691016	-0.054814054	-0.204901375	-0.068056679	-0.08948685	-0.092266225	0.05262641	-0.072122909	0.119335549	-0.052509494	0.255240352	-0.018594209	0.333559181	-0.009247699	0.369464638	0.005866151	0.331012739	0.020846849	0.247793283	0.028176933	0.077099922	0.071078508	-0.043025842	0.083624747	-0.100213251	0.083287281	-0.174078065	0.067932744	-0.297522194	0.001916485	-0.228317366	0.016220899
66	1	6	M	3.56392106	41	282.3	305	377.7	519	-0.347246957	-0.005624125	-0.305619179	-0.051477588	-0.198446946	-0.065790871	-0.088298423	-0.081338092	0.051886377	-0.06943538	0.119717309	-0.048776351	0.252977473	-0.019535718	0.330343729	-0.008236093	0.36908183	0.005320678	0.331437695	0.021287121	0.254365758	0.028339955	0.083144449	0.067656732	-0.039082342	0.078455209	-0.103026332	0.076401708	-0.181081883	0.062599794	-0.301546514	-0.001752449	-0.228606043	0.011905472
67	1	6	F	4.076282528	12	264.7	319	411.8	623	-0.349985922	-0.008523966	-0.305302334	-0.051019093	-0.20515118	-0.063250354	-0.095785128	-0.079208785	0.060559212	-0.068708728	0.129509737	-0.049778782	0.253949002	-0.020932175	0.33649161	-0.007589998	0.36470106	0.009079918	0.333121571	0.022113548	0.240371609	0.028442337	0.087621085	0.064311922	-0.043144188	0.071865121	-0.098890435	0.071240905	-0.181783671	0.062327116	-0.297149328	0.001447486	-0.229132699	0.018183528
68	1	6	M	3.97077117	20	308.3	328	442.8	616.7	-0.348581313	-0.006300078	-0.301114288	-0.051042313	-0.204448518	-0.06714902	-0.092649922	-0.0805146	0.052852665	-0.064783069	0.125461919	-0.046422776	0.254444315	-0.01879661	0.332263073	-0.009257053	0.363309777	0.007148823	0.32907187	0.021395441	0.258991396	0.026676447	0.084532764	0.064713127	-0.038310467	0.074759	-0.10127575	0.073898729	-0.183718497	0.062216647	-0.29864138	0.001333467	-0.232187644	0.012123838
69	1	6	M	4.013723128	12	316.3	328.3	422	640.3	-0.351259948	-0.007050497	-0.306778417	-0.054420309	-0.207820518	-0.065952611	-0.085069881	-0.084070645	0.04982201	-0.066300648	0.116230329	-0.050418707	0.251678868	-0.023194177	0.338355384	-0.006655097	0.369221501	0.013247011	0.331058551	0.023609784	0.246423216	0.027315383	0.079716113	0.061721353	-0.03364318	0.074773466	-0.093110226	0.074125661	-0.175215006	0.063384948	-0.302038425	0.003626602	-0.227570372	0.016258484
70	1	6	M	4.402243096	12	367.7	389.3	477.5	685.3	-0.353387104	-0.012491534	-0.304706358	-0.06007935	-0.203899093	-0.065607351	-0.085338084	-0.080248588	0.059296253	-0.066005999	0.119656916	-0.049980662	0.258938588	-0.020855588	0.326724281	-0.010214204	0.358978937	0.006676882	0.325115614	0.019124354	0.263550895	0.025415195	0.081402512	0.067420089	-0.035924633	0.081643955	-0.100380468	0.082566406	-0.181800806	0.066989213	-0.299659028	-0.000179218	-0.228568422	0.015826402
71	1	6	F	4.238034025	28	319.3	341.3	461.8	662.7	-0.34717067	-0.000818075	-0.31381648	-0.047364507	-0.19769678	-0.075356999	-0.08401288	-0.085412669	0.062865987	-0.058068691	0.128623721	-0.04537616	0.248105401	-0.018491528	0.33103256	-0.008507066	0.365062967	0.005353551	0.333116792	0.019799706	0.246829393	0.031173464	0.084798084	0.062677908	-0.035672508	0.068762075	-0.103380438	0.070602206	-0.179016565	0.059885232	-0.304391654	0.002485399	-0.235276928	0.018656155
72	1	6	F	4.331275606	25	325	344	366	531	-0.340458353	-0.013713121	-0.292287589	-0.054053442	-0.200716354	-0.063749052	-0.0959966	-0.070825452	0.033706561	-0.063013544	0.123972497	-0.047729695	0.257183739	-0.024146843	0.334747549	-0.00973464	0.368056073	0.004705051	0.333449711	0.018746568	0.264220888	0.025797991	0.082414089	0.068843431	-0.042014476	0.082061229	-0.107740121	0.077719911	-0.194064609	0.060246497	-0.294007776	-0.002349971	-0.23046523	0.011195081
73	1	6	M	4.012701007	45	271.7	300.3	381.2	572	-0.343365378	-0.017373519	-0.298794525	-0.057660692	-0.205312937	-0.064548767	-0.085881028	-0.073716677	0.04335581	-0.05859647	0.122996051	-0.040410702	0.245295203	-0.020322783	0.340655235	-0.013068567	0.376501969	-0.002422274	0.340632994	0.0148558	0.24500221	0.027960388	0.073163665	0.069621901	-0.046163361	0.082094535	-0.101621488	0.079673388	-0.179717696	0.065224172	-0.297039392	-0.004713192	-0.229707332	0.01340346
74	2	7	M	3.686698815	46	263	310.7	430.3	556.3	-0.343872671	-0.007864182	-0.296076926	-0.051442859	-0.205029401	-0.063826226	-0.086988022	-0.084666421	0.062382979	-0.069709923	0.119434294	-0.050841743	0.236398718	-0.028062587	0.340518235	-0.010523532	0.374654616	0.008523879	0.337944816	0.020588523	0.240532655	0.0310237	0.082884461	0.069456357	-0.038251296	0.081910731	-0.106090475	0.081519092	-0.193168713	0.063623656	-0.297290535	-0.001079025	-0.227982736	0.011370558
75	2	7	M	3.277620482	34	256.3	280	352	488.7	-0.345439988	-0.013445778	-0.299356154	-0.056510708	-0.201700145	-0.063108788	-0.08848134	-0.078353756	0.059141698	-0.064586166	0.127234676	-0.045835414	0.247724166	-0.022344857	0.33440021	-0.011253056	0.370723983	0.000628076	0.335068326	0.01795047	0.244490947	0.029037035	0.07854179	0.070261747	-0.040248415	0.079999127	-0.106723325	0.079368128	-0.179835403	0.063164882	-0.302073702	-0.003116913	-0.233467324	0.01814597
76	2	7	M	3.642768767	53	275.3	304	403	567	-0.346021032	-0.006502812	-0.302101271	-0.052889596	-0.207727265	-0.063535041	-0.089320838	-0.083308957	0.053227108	-0.06274613	0.129501022	-0.049297585	0.25799835	-0.020534242	0.333358666	-0.009807314	0.36335064	0.007826078	0.33206475	0.021055873	0.252202702	0.026677057	0.079827673	0.063815497	-0.047669207	0.077255875	-0.100770666	0.076464554	-0.1784096	0.061204683	-0.299259934	0.001109871	-0.230251099	0.013212192
77	2	7	M	3.564742634	8	274.3	283.3	361	552	-0.347962092	-0.001186671	-0.30108251	-0.050422821	-0.214555719	-0.068384553	-0.082949169	-0.084912812	0.061431791	-0.066387524	0.125437129	-0.048598815	0.247732743	-0.019416278	0.337139687	-0.008632389	0.371806061	0.006016322	0.334929424	0.020679266	0.241274418	0.029955206	0.072880497	0.066256271	-0.041683322	0.075945624	-0.100273081	0.07338302	-0.175262275	0.063707711	-0.30144121	0.002080844	-0.22742237	0.009917599
78	2	7	F	3.617135414	27	289.7	309.7	410.2	530	-0.347839555	-0.004307882	-0.304812577	-0.05323045	-0.204735366	-0.065239165	-0.087778493	-0.08077946	0.054987842	-0.064298145	0.126753447	-0.048276543	0.246806149	-0.022194792	0.334592314	-0.006484604	0.368712705	0.005224864	0.332841923	0.021489666	0.242742658	0.02826684	0.095013917	0.063639017	-0.039823552	0.078149243	-0.104893299	0.07665681	-0.183048874	0.061676189	-0.298303175	-0.000682263	-0.231216065	0.010390676
79	2	7	M	4.024067907	48	315.7	340	430	625	-0.347242209	-0.004498382	-0.30233583	-0.051876548	-0.204485556	-0.066531781	-0.082685125	-0.086877813	0.065096308	-0.071537379	0.124022214	-0.051016552	0.253481493	-0.024097944	0.333891845	-0.009149973	0.367862543	0.005201979	0.33171139	0.021759082	0.242268272	0.031893878	0.078203137	0.069921017	-0.038000175	0.078906062	-0.104635183	0.076834998	-0.193765658	0.059850929	-0.295877304	0.00448192	-0.227510162	0.016736505
80	2	7	M	3.534225781	13	287.3	309.7	391.2	543.7	-0.344770629	-0.00684976	-0.30005948	-0.052019521	-0.209100155	-0.064258451	-0.085890041	-0.084296943	0.052240794	-0.07069125	0.121601995	-0.04915716	0.248028924	-0.021647701	0.335062918	-0.008801485	0.370661937	0.005181753	0.332916463	0.02178259	0.253328585	0.029037541	0.079104518	0.070320996	-0.041569416	0.079418133	-0.108268647	0.07643605	-0.176936055	0.065156899	-0.297524292	-0.00067844	-0.228827419	0.011066749
81	2	7	F	4.06214024	22	327.7	353	457.8	586	-0.338643484	-0.00813137	-0.298516908	-0.054415329	-0.21174529	-0.061808455	-0.089526528	-0.078287749	0.043423202	-0.069549679	0.129313414	-0.046805981	0.254417115	-0.01986907	0.337856433	-0.008014414	0.36891276	0.006253995	0.331213147	0.020308844	0.250161038	0.028295361	0.085161733	0.064312753	-0.041681343	0.076901138	-0.102751196	0.075579651	-0.192562422	0.056647708	-0.296775458	0.001654551	-0.228256214	0.016928045
82	2	7	F	4.066527305	28	328.3	355	437.3	606.7	-0.341550802	-0.009649482	-0.301663501	-0.051169175	-0.207448207	-0.063123275	-0.091011452	-0.079058234	0.048075065	-0.070620994	0.129798924	-0.051191384	0.252143305	-0.0246767	0.33790452	-0.006119425	0.368551432	0.011243844	0.33388912	0.023110373	0.242800536	0.027319971	0.087352597	0.062479464	-0.038062058	0.074093267	-0.109752376	0.075173679	-0.184463171	0.064145708	-0.297629636	0.001436588	-0.228934296	0.016605776
83	2	7	M	3.358575207	28	-999	266.7	362.3	540.3	-0.339964153	-0.004971626	-0.293490974	-0.051540045	-0.200666545	-0.064970016	-0.079326024	-0.087507852	0.065922091	-0.066607807	0.121690974	-0.045071184	0.253806575	-0.018510825	0.342793028	-0.011641183	0.367632294	0.000512735	0.337117053	0.017305717	0.254026363	0.025521537	0.067310763	0.070827697	-0.073080098	0.076032763	-0.121586528	0.072374633	-0.176023978	0.065013163	-0.298700153	0.00407321	-0.227460687	0.019159085
84	2	8	F	3.753322865	12	283.3	299.7	362.7	587.7	-0.345778412	-0.007028355	-0.303568333	-0.049712649	-0.209035569	-0.066220901	-0.088463369	-0.084324201	0.055464924	-0.070810848	0.136998787	-0.046877069	0.250670133	-0.018564743	0.327221175	-0.00712811	0.366585575	0.007563141	0.323306387	0.020543522	0.257276848	0.025608342	0.087201827	0.064816918	-0.038171999	0.078055767	-0.104258369	0.077087054	-0.183547001	0.06143346	-0.299731909	0.000307747	-0.232170695	0.015250927
85	2	8	F	3.651629588	22	272.7	305	383.7	544.3	-0.34768879	-0.000363028	-0.308070107	-0.048164749	-0.200025405	-0.073227818	-0.084704397	-0.085920839	0.054969798	-0.075719069	0.132648969	-0.047199849	0.254285249	-0.019656657	0.328202301	-0.008223247	0.36474859	0.006163644	0.329659378	0.021802849	0.247414257	0.030909213	0.085869041	0.069271305	-0.040754388	0.076480214	-0.103937236	0.075234968	-0.181503356	0.061816506	-0.301896747	0.002591073	-0.229217156	0.014205485
86	2	8	F	3.642795319	13	259.3	313.3	403.8	530	-0.344040263	0.000137746	-0.304907696	-0.0506452	-0.207468685	-0.067093382	-0.089708062	-0.079815182	0.051444163	-0.071967977	0.133939308	-0.047567724	0.252768962	-0.017436028	0.331746839	-0.005248902	0.366041393	0.011074053	0.331226103	0.023561479	0.250281169	0.027798556	0.085417434	0.060701107	-0.036587944	0.067522766	-0.096694268	0.066688858	-0.190951776	0.056189956	-0.299635057	0.007698339	-0.232871621	0.018401536
87	2	8	F	4.021892407	29	306	345.7	465	567.3	-0.33776781	-0.010839524	-0.300595561	-0.048711761	-0.206018249	-0.060682596	-0.099335637	-0.077330259	0.036886863	-0.062223498	0.126864638	-0.04479325	0.255586719	-0.018936688	0.338738455	-0.007034812	0.368492744	0.007346556	0.336740937	0.021793423	0.249682732	0.02829661	0.088009884	0.061506231	-0.038732511	0.067201733	-0.098109408	0.070503396	-0.185790405	0.058562213	-0.29732704	0.000101013	-0.237326351	0.015241214
88	2	8	F	3.651875039	52	273	299.3	389.5	557.3	-0.341674752	-0.008457482	-0.301927774	-0.048793331	-0.20293592	-0.06307406	-0.089713157	-0.074656173	0.049036091	-0.062447108	0.129931389	-0.044392966	0.252580364	-0.020689119	0.336248331	-0.00566247	0.367159762	0.008346439	0.333244562	0.020618232	0.24907533	0.022631469	0.092875791	0.057671678	-0.040949718	0.072641481	-0.112834728	0.070797375	-0.185480458	0.061099181	-0.298966385	5.56E-05	-0.235668729	0.014311263
89	2	8	M	3.788886551	28	286.3	305.3	389.5	559.7	-0.345062651	-0.002667438	-0.30550906	-0.048295565	-0.201904981	-0.070634905	-0.089727266	-0.087415602	0.056050033	-0.064651205	0.126815808	-0.046441171	0.247231947	-0.020747645	0.336133474	-0.005547603	0.368000445	0.008517431	0.333700303	0.022355115	0.252845774	0.027599504	0.077669304	0.063882112	-0.040339384	0.070421125	-0.104203447	0.069163009	-0.179138005	0.057381292	-0.299183324	0.007195578	-0.23337897	0.019885968
90	2	8	M	3.223219152	15	228.3	238.3	276	467.7	-0.348426255	-0.003619929	-0.303826225	-0.050060228	-0.201838645	-0.069288927	-0.087589902	-0.087976631	0.048606538	-0.067864754	0.13007804	-0.045705103	0.252085108	-0.018597854	0.332206184	-0.00776522	0.367019254	0.007997599	0.32968703	0.020520291	0.251830167	0.026209072	0.079450581	0.065319467	-0.034287718	0.076935511	-0.102193575	0.074662653	-0.181384654	0.066193012	-0.301283479	0.000422243	-0.230132449	0.012618798
91	2	8	F	4.058756101	47	314.3	319.7	426.3	600.3	-0.338841554	-0.005083644	-0.301971605	-0.046105086	-0.210047311	-0.063973517	-0.097101779	-0.07750583	0.048400367	-0.064214783	0.139081531	-0.044504598	0.256092352	-0.019844762	0.332926542	-0.007787151	0.365630783	0.008907169	0.331532564	0.020442423	0.253857591	0.026821391	0.085597367	0.061055376	-0.039953112	0.072058807	-0.113924673	0.070213847	-0.179184323	0.057786959	-0.296641394	0.001329321	-0.235453345	0.010404079
92	2	8	F	3.78106923	21	256	295.3	379	548.7	-0.336400748	-0.007176641	-0.297301903	-0.043017721	-0.198985355	-0.061660856	-0.093884544	-0.074654086	0.04389586	-0.056986708	0.132780412	-0.04081468	0.253698918	-0.01843591	0.336619221	-0.009915922	0.369401641	0.004312042	0.336057737	0.016536635	0.2594445	0.025291214	0.08084608	0.06309106	-0.049866933	0.07031787	-0.113194316	0.069533453	-0.189688691	0.058647725	-0.297956352	-0.000930745	-0.235465525	0.005863271
93	2	8	F	3.738386048	50	290	321.3	429	513.7	-0.342967752	-0.006583585	-0.30442366	-0.050389233	-0.205657186	-0.062466819	-0.091415527	-0.078427074	0.040181135	-0.065147559	0.124798685	-0.041791829	0.243021067	-0.019544519	0.341662915	-0.006839448	0.372078694	0.005748855	0.343780753	0.020170604	0.243436494	0.028334303	0.084615018	0.06267631	-0.037148027	0.072030857	-0.105304396	0.072717507	-0.184151369	0.058973165	-0.296537798	-0.000771866	-0.225969046	0.011310331
94	2	8	F	3.531587308	26	147	213	234.2	487	-0.333847295	-0.006826582	-0.295528779	-0.054950763	-0.194475418	-0.072160469	-0.101458491	-0.087568157	0.01980146	-0.085792915	0.140381488	-0.046092288	0.259805559	-0.018785914	0.340055296	-0.004074261	0.372060491	0.011128317	0.3353701	0.023812568	0.254847156	0.025070881	0.067214141	0.063319278	-0.058375782	0.07433812	-0.111387082	0.07469457	-0.168687461	0.068849128	-0.296089484	0.010582981	-0.229685898	0.024455506
95	2	8	F	4.328294443	29	343	392	461.8	640	-0.3452004	-0.00545933	-0.301337477	-0.046764612	-0.205405844	-0.064828338	-0.091257779	-0.077091799	0.049931591	-0.065621238	0.133907548	-0.045321708	0.248765397	-0.021777086	0.332642549	-0.006483769	0.367202615	0.007856725	0.331255624	0.020889763	0.243977979	0.028385468	0.100581538	0.062023045	-0.031672528	0.073870975	-0.106803413	0.072269579	-0.190988897	0.060831588	-0.300011804	0.000969257	-0.2355867	0.00625148
96	3	9	F	4.408280786	29	323	362	489.3	682.3	-0.341025933	-0.003036267	-0.30127187	-0.047947506	-0.205739866	-0.063428714	-0.093539428	-0.081567456	0.057359169	-0.067614251	0.129724892	-0.047358715	0.240394369	-0.026369658	0.342503036	-0.004869052	0.364672989	0.008290539	0.334729663	0.024153239	0.249262507	0.030136908	0.089164342	0.061927834	-0.036172302	0.07208876	-0.109085576	0.072207814	-0.189510124	0.05857332	-0.296964932	0.002103244	-0.234500935	0.012709964
97	3	9	F	3.949442731	33	284.7	282.3	389.8	606.7	-0.330181602	-0.008094099	-0.290336668	-0.047607364	-0.197818551	-0.059680986	-0.09323398	-0.077727396	0.047457017	-0.060808533	0.129599954	-0.04827533	0.259669498	-0.023612534	0.340447394	-0.011027967	0.370777987	0.005487244	0.335275026	0.017914818	0.259068209	0.027479653	0.0746914	0.067099425	-0.066138158	0.068430152	-0.117829006	0.07559869	-0.192882571	0.058217533	-0.295522503	0.002767773	-0.233043446	0.013838922
98	3	9	F	4.094417544	36	352.3	381.7	464.7	668	-0.33993513	-0.002185737	-0.305923263	-0.048344724	-0.20358733	-0.071583853	-0.092887036	-0.087880282	0.061151797	-0.06603121	0.128626986	-0.049656221	0.246447666	-0.023294885	0.329280615	-0.007461724	0.364981832	0.007418564	0.330657311	0.021044948	0.260860603	0.030333327	0.081235333	0.069500861	-0.03834807	0.077566446	-0.106322205	0.073982862	-0.182827148	0.0608243	-0.298712982	0.002665436	-0.234698976	0.013101892
99	3	9	M	3.722781214	24	287	299.7	404.7	580.7	-0.348223786	0.000590795	-0.303250769	-0.048562163	-0.21200662	-0.06471789	-0.082240976	-0.084804132	0.063028392	-0.067301832	0.114439145	-0.051427227	0.254404679	-0.021143501	0.333285429	-0.00731818	0.36743377	0.012614894	0.329709734	0.0247359	0.256725994	0.025670977	0.077870667	0.064128115	-0.038377285	0.071597432	-0.102222904	0.071203592	-0.185001626	0.056564108	-0.298751344	0.004451936	-0.2268225	0.013717176
100	3	9	F	3.769042505	29	231.7	216.3	275.8	564.7	-0.340163838	-0.015669401	-0.29895667	-0.053623629	-0.198805445	-0.06032012	-0.091458278	-0.076844807	0.051880842	-0.06445472	0.128350536	-0.046327383	0.25266101	-0.022644222	0.336898784	-0.011992053	0.372856675	0.005023229	0.333912304	0.018125666	0.249895698	0.023649403	0.076144928	0.067786415	-0.049025513	0.079366784	-0.115212747	0.078885667	-0.180531452	0.065514557	-0.29682786	-0.004208552	-0.231618974	0.017733167
101	3	9	M	3.810326211	27	272.7	300	404	610	-0.348134864	-0.003719233	-0.304909027	-0.04953132	-0.202734246	-0.069322094	-0.08205144	-0.082705083	0.065425645	-0.059704287	0.121365983	-0.046641757	0.244656604	-0.024825811	0.33367933	-0.011353607	0.37008418	0.005300607	0.333101437	0.019868004	0.250302557	0.028992877	0.079125955	0.069929274	-0.03869053	0.078338302	-0.102278408	0.074922997	-0.192137437	0.05727448	-0.297510589	0.002719689	-0.22929515	0.010456962
102	3	9	F	4.148621864	12	281.3	307.3	425	627.3	-0.338391832	-0.007122632	-0.298739642	-0.048196942	-0.205205482	-0.065156106	-0.09113457	-0.078712903	0.049877266	-0.063789024	0.125626962	-0.048892214	0.251939999	-0.020899696	0.335378366	-0.007373695	0.368298667	0.006883455	0.335010511	0.019878673	0.257721221	0.027557418	0.077391841	0.06535475	-0.039657857	0.073056922	-0.110140673	0.072508416	-0.186122302	0.060652464	-0.297634855	0.001432485	-0.23421762	0.012818629
103	3	9	M	3.531605447	38	278	287.3	357.7	509	-0.340773968	-0.016326251	-0.295396357	-0.053724216	-0.204697347	-0.059876386	-0.088808431	-0.080530793	0.043221059	-0.063876276	0.125095524	-0.043646475	0.257888583	-0.021945033	0.33732103	-0.009725778	0.368017802	0.003962327	0.333646654	0.017917896	0.256314634	0.026945798	0.07727846	0.065566321	-0.046682953	0.077481048	-0.110332496	0.075642746	-0.184264778	0.061617685	-0.297673614	0.001303454	-0.230153801	0.019213934
104	3	9	F	4.161169182	50	275.3	315.7	421.8	654.7	-0.33669418	-0.003697374	-0.303373341	-0.046461378	-0.207942949	-0.063258027	-0.091688827	-0.079204166	0.051130326	-0.069282713	0.126993425	-0.048814098	0.261134621	-0.019200786	0.33249743	-0.006437176	0.368369525	0.008826266	0.331814663	0.022185397	0.256466105	0.025545882	0.078235838	0.061901774	-0.044592092	0.074521975	-0.111848248	0.07120588	-0.184538452	0.057170557	-0.29454711	0.001028289	-0.231416734	0.013969698
105	3	9	M	3.358230501	64	244	293.7	372.8	478	-0.339547635	-0.005249551	-0.30124104	-0.051875206	-0.206646216	-0.06458267	-0.08814164	-0.082820613	0.048400477	-0.073280859	0.12329773	-0.053033851	0.252932251	-0.02197504	0.336997597	-0.006092999	0.371158065	0.007633024	0.335349543	0.02258428	0.251782065	0.028376871	0.068615529	0.066830715	-0.044793544	0.07793218	-0.101477488	0.078550169	-0.179191375	0.061391462	-0.298387118	-0.000226434	-0.229107201	0.015838524
106	3	9	M	3.57297353	25	269	289.3	374.8	537	-0.342634857	-0.016145007	-0.291058687	-0.054795769	-0.207302223	-0.066068498	-0.08229401	-0.077379074	0.05096205	-0.058093621	0.127105376	-0.040180339	0.249466471	-0.024898409	0.332577844	-0.014802123	0.367028663	-0.004245684	0.336520282	0.013721689	0.255678052	0.027140954	0.079465297	0.075676761	-0.048623395	0.089940084	-0.11016102	0.084180835	-0.184508026	0.06524248	-0.300403919	-0.007426841	-0.231817897	0.008132563
107	3	10	F	3.269758079	14	171	204.7	197.8	450.3	-0.335167542	-0.012209607	-0.294566692	-0.055093515	-0.198388858	-0.060734075	-0.092474167	-0.074314901	0.031925747	-0.072432845	0.133665511	-0.04561997	0.257704469	-0.020486818	0.342457629	-0.006569031	0.374108698	0.007563465	0.340016951	0.0212116	0.251998505	0.022925658	0.072957446	0.057154418	-0.063811231	0.072287809	-0.120479903	0.073455729	-0.184564833	0.062879466	-0.293938454	0.004081695	-0.221443276	0.025900921
108	3	10	M	3.481207935	21	258.3	300	360.5	524.3	-0.350437459	-0.006427163	-0.302823151	-0.055703174	-0.212238057	-0.065335648	-0.07527233	-0.084787551	0.061422306	-0.065279414	0.124806233	-0.054484232	0.259349466	-0.021635574	0.329887151	-0.009066997	0.362937716	0.006519977	0.328991222	0.021830169	0.250700816	0.027924251	0.074628649	0.067052537	-0.039698704	0.077565652	-0.103837179	0.077714726	-0.179129912	0.064752182	-0.300879127	0.002224954	-0.228407639	0.017135305
109	3	10	M	3.604350768	39	285	299.7	357.7	572	-0.348221134	-0.008905028	-0.299343683	-0.054137465	-0.209647641	-0.065781995	-0.08223418	-0.083147455	0.057717755	-0.069762346	0.121688076	-0.051788068	0.24516874	-0.025610205	0.341195519	-0.009237332	0.370660888	0.008684751	0.334003542	0.022142459	0.244762045	0.027772074	0.072152734	0.067084184	-0.03857322	0.080378298	-0.106691778	0.079748725	-0.178876253	0.068399023	-0.296864092	0.000858748	-0.226897317	0.013301632
110	3	10	F	3.938165794	30	284.7	310.7	395.3	599.3	-0.344793768	-0.006058663	-0.300212706	-0.049460478	-0.212394046	-0.064273125	-0.08496751	-0.07445323	0.058627099	-0.068383289	0.13081553	-0.048516826	0.24768705	-0.022384921	0.335384844	-0.008154119	0.37090517	0.007467287	0.331495175	0.022192245	0.241494571	0.029030666	0.088201925	0.062211621	-0.035852705	0.07319623	-0.10403229	0.073911934	-0.192570997	0.059689513	-0.298432469	-0.000231324	-0.231354872	0.014216477
111	3	10	M	2.997768671	21	157.3	188.7	209.8	418	-0.345071561	-0.012181106	-0.299638254	-0.054396755	-0.189266921	-0.06347746	-0.093856363	-0.075927107	0.035795662	-0.068007948	0.130770106	-0.042453208	0.25316459	-0.020534053	0.337726514	-0.010606266	0.371758462	0.003159079	0.33866878	0.018545059	0.245844806	0.025403741	0.078087486	0.064970187	-0.048575681	0.081180986	-0.107005685	0.079218123	-0.179524937	0.067248877	-0.302416145	-0.004201411	-0.226460858	0.012059262
112	3	10	M	3.363945616	29	251.7	248.7	333.8	464.3	-0.345857372	-0.007446881	-0.293509509	-0.048533551	-0.206152422	-0.062197618	-0.084415768	-0.083913246	0.04349628	-0.072818966	0.121696258	-0.052500383	0.25242921	-0.020094053	0.341629272	-0.003142469	0.372774533	0.01324768	0.337819932	0.022751235	0.2416072	0.027093221	0.077569649	0.057442054	-0.040301263	0.070992132	-0.098389278	0.070919433	-0.192828109	0.060090968	-0.299908691	0.00823476	-0.227659925	0.019875685
113	3	10	M	3.611788868	42	308.3	324	386.8	508	-0.342127587	-0.006398121	-0.304457622	-0.048453258	-0.201180823	-0.067618911	-0.079168395	-0.084236214	0.051112653	-0.069606685	0.128173442	-0.047018245	0.244601691	-0.023880957	0.333172865	-0.006169428	0.371456581	0.006267002	0.333267434	0.019929054	0.247105336	0.026514632	0.084443979	0.068662578	-0.042534561	0.080174791	-0.105239471	0.078845446	-0.180526401	0.060402751	-0.305601506	0.000977169	-0.232497614	0.011608395
114	3	10	M	3.243432099	28	253.7	276.7	333	482.3	-0.3459448	-0.008721192	-0.300760971	-0.053375035	-0.203624383	-0.064607383	-0.085227274	-0.085056259	0.060180042	-0.071268582	0.125427218	-0.044438558	0.253030451	-0.016074498	0.333600872	-0.009758041	0.368460536	-0.000587237	0.3320655	0.01790751	0.245662316	0.029368447	0.078292382	0.070769827	-0.040421097	0.080018476	-0.106520171	0.076210566	-0.182464816	0.06343214	-0.300785986	0.001730338	-0.230969817	0.01444948
115	3	10	M	3.617148988	23	285	318.7	418.2	565.3	-0.349192367	-0.005920602	-0.303608914	-0.055169727	-0.204497114	-0.066307973	-0.081801221	-0.081553817	0.057999985	-0.067780626	0.129045576	-0.049065633	0.260764505	-0.019911893	0.330125277	-0.009350829	0.364972377	0.006196798	0.326659105	0.019093719	0.246643369	0.028122473	0.085068757	0.065419035	-0.0404876	0.077578617	-0.109965101	0.075698546	-0.183007243	0.064366454	-0.300932125	0.002259255	-0.227787268	0.016326203
116	3	10	M	3.406683008	15	214	197.3	236.3	467.7	-0.344409991	-0.009995755	-0.299551042	-0.056064275	-0.204418766	-0.063667015	-0.099912259	-0.08406855	0.031526463	-0.070765571	0.134054716	-0.051931745	0.254753116	-0.022406333	0.337395391	-0.006001647	0.365423152	0.012678697	0.330908379	0.026084725	0.256370339	0.024969919	0.07721047	0.05925852	-0.039406193	0.078980461	-0.098965864	0.077019916	-0.172676106	0.07007274	-0.301567642	0.001072737	-0.226734161	0.014763176
117	3	10	F	4.08721535	28	331	331.3	423.7	593.3	-0.341811604	-0.008130267	-0.301209135	-0.052273107	-0.210477262	-0.064916977	-0.087727481	-0.077494222	0.048967951	-0.06795082	0.130406567	-0.051712567	0.257815724	-0.021393127	0.3321149	-0.007689108	0.365606162	0.007224902	0.331650062	0.020317284	0.253119425	0.029319694	0.083763949	0.066373792	-0.042916017	0.076098772	-0.110081144	0.073033625	-0.181893159	0.059893249	-0.295476308	0.001457781	-0.23185263	0.017841094
118	4	11	F	3.700026215	44	248	295	407	548.7	-0.345434366	-0.003357659	-0.306038764	-0.047419246	-0.208417579	-0.065965593	-0.088624356	-0.078838804	0.051361099	-0.071786108	0.133734403	-0.051110367	0.257751539	-0.018286604	0.329797804	-0.005676657	0.363502452	0.010250099	0.329223427	0.023804715	0.251341412	0.028252762	0.083003566	0.060170953	-0.032766762	0.071614377	-0.100006869	0.071484501	-0.18567622	0.061950712	-0.298952325	0.002594443	-0.233798462	0.012318476
119	4	11	F	3.739024145	65	217.3	287.7	366.3	519.3	-0.335842867	-0.012995626	-0.292924084	-0.04878742	-0.207509359	-0.057018805	-0.093620485	-0.077699574	0.042043895	-0.064959769	0.128847069	-0.042233463	0.250329379	-0.019567892	0.33646018	-0.010700124	0.3695111	0.004056924	0.335500358	0.01751835	0.256126565	0.027504701	0.08288768	0.067579903	-0.035806989	0.076314532	-0.10471571	0.07504688	-0.199758902	0.057531804	-0.298244379	-0.003393975	-0.23328345	0.011803556
120	4	11	F	3.850674513	36	284.7	314	407.7	557.7	-0.338705399	-0.008655264	-0.29908692	-0.050395771	-0.199449942	-0.064663811	-0.093533984	-0.074935757	0.041978154	-0.062973766	0.130571374	-0.044560043	0.26121868	-0.019165785	0.331002085	-0.01006286	0.365929291	0.003653326	0.330225052	0.018552858	0.256044363	0.026904054	0.087213039	0.066491666	-0.036580796	0.07728251	-0.104547795	0.073985505	-0.200285727	0.056943821	-0.298433795	-0.000326321	-0.233557681	0.011925638
121	4	11	F	-999	33	268	285.3	380.3	532	-999	-999	-999	-999	-999	-999	-999	-999	-999	-999	-999	-999	-999	-999	-999	-999	-999	-999	-999	-999	-999	-999	-999	-999	-999	-999	-999	-999	-999	-999	-999	-999	-999	-999
122	4	11	F	4.028672979	38	281.3	312.7	417.3	593	-0.338518126	-0.008785233	-0.296768471	-0.04969786	-0.210735781	-0.062356306	-0.093177284	-0.077144027	0.052528194	-0.061732531	0.123785917	-0.045999533	0.258338264	-0.018278244	0.332629615	-0.008314716	0.363064438	0.005038515	0.33200081	0.020404192	0.260391802	0.024812654	0.084933869	0.063198564	-0.033679801	0.075060973	-0.113810473	0.073624749	-0.18750843	0.059769656	-0.299054758	-0.001178071	-0.234419784	0.011577217
123	4	11	M	3.141967808	42	211.7	243.3	299.3	470.3	-0.346544142	-0.001143928	-0.298225211	-0.047668102	-0.202296122	-0.063040621	-0.088304689	-0.085120615	0.050590859	-0.066139337	0.127517174	-0.050493838	0.253242332	-0.019775081	0.332629661	-0.007121471	0.365245756	0.005672504	0.331619824	0.022148193	0.25795546	0.028753218	0.079327722	0.065369155	-0.043356667	0.077286211	-0.104781749	0.073896177	-0.177573707	0.061152047	-0.303536716	-0.000366727	-0.233509787	0.006592215
124	4	11	F	4.04588401	12	289	313.3	376	577.7	-0.337401694	-0.007744674	-0.298624058	-0.050011267	-0.211011246	-0.059766941	-0.093354843	-0.076370651	0.037165289	-0.072159731	0.128674206	-0.050887271	0.258142875	-0.021420635	0.334023735	-0.005885622	0.369418182	0.012247233	0.333992536	0.023174463	0.258511811	0.026852203	0.078370273	0.061103909	-0.043827838	0.071493382	-0.104897787	0.07241295	-0.182208723	0.063347979	-0.295640718	-0.000568478	-0.231331999	0.01418315
125	4	11	F	4.151482507	14	330.7	343	443.7	615.3	-0.342836054	-0.010182697	-0.300008672	-0.052579491	-0.207489706	-0.059022623	-0.09351278	-0.071914768	0.046476369	-0.062981397	0.128088328	-0.046857497	0.269951062	-0.016482631	0.328434774	-0.008305499	0.362385059	0.004512415	0.327483028	0.018788755	0.261982434	0.025356153	0.081590267	0.062764033	-0.040438721	0.07386716	-0.102498118	0.072238248	-0.188355245	0.05981156	-0.296911929	-0.002984935	-0.234340096	0.013973214
126	4	11	F	3.924271088	12	303	317.7	392.3	551.3	-0.337657296	-0.010042655	-0.295268346	-0.048219169	-0.206390155	-0.058563645	-0.098031619	-0.07318797	0.033512885	-0.067746087	0.130837544	-0.047897234	0.268238065	-0.018688663	0.333834076	-0.008278146	0.364644785	0.007361761	0.333519782	0.022018587	0.262210929	0.025567827	0.073586615	0.061849402	-0.042010594	0.072973149	-0.109188002	0.072315455	-0.182130084	0.063676246	-0.296433671	-0.003385597	-0.233274912	0.010246738
127	4	11	F	3.45362649	47	258.7	275.3	369.7	515.3	-0.345806121	-0.00513316	-0.302239887	-0.048132732	-0.208574813	-0.067917115	-0.086088392	-0.082538455	0.053102438	-0.064711617	0.130616142	-0.049277524	0.254807215	-0.020105406	0.330344111	-0.006675174	0.365068305	0.00897551	0.330164658	0.020687863	0.253002105	0.02764536	0.08311741	0.062355188	-0.032880681	0.073536152	-0.107505136	0.073047291	-0.185535505	0.060595452	-0.29958396	0.00213505	-0.232007891	0.015513316
128	4	12	F	3.251310509	15	170.7	183.3	216.7	415.3	-0.334256057	-0.00938367	-0.29425488	-0.050114587	-0.202597849	-0.058975109	-0.101662905	-0.072497344	0.021169403	-0.066453034	0.133567646	-0.040671074	0.245771243	-0.021443173	0.345398145	-0.003749907	0.378094859	0.010703067	0.338729586	0.023718224	0.253578166	0.021751794	0.083348706	0.052614985	-0.047942707	0.06892139	-0.108030367	0.070493214	-0.179792987	0.061498329	-0.299207507	-0.002903694	-0.231912495	0.016490588
129	4	12	F	3.188407358	17	-999	196.3	218.7	399	-0.338495462	-0.005813868	-0.297855077	-0.051163468	-0.195205155	-0.064263493	-0.091770938	-0.079547497	0.026862914	-0.077977281	0.143718536	-0.044916672	0.248035981	-0.020663151	0.345932489	-0.005513601	0.377549265	0.009231764	0.339721539	0.023448101	0.237255077	0.025576625	0.071552413	0.059764632	-0.057733873	0.072609148	-0.104865362	0.071317653	-0.169139827	0.066466349	-0.302589769	0.001604188	-0.23297275	0.01984057
130	4	12	F	3.691581101	35	250.3	290.7	371.7	528.7	-0.33513046	-0.000843262	-0.297108018	-0.046896539	-0.214147483	-0.063355761	-0.091925957	-0.082042029	0.043023101	-0.070365163	0.128347734	-0.045778086	0.253598375	-0.020779273	0.337839965	-0.004174041	0.370025922	0.011642696	0.331023564	0.022814059	0.259953789	0.025330781	0.078078338	0.060417742	-0.038103777	0.070556245	-0.108081615	0.069847566	-0.192074805	0.056358954	-0.294582302	0.001759735	-0.23073637	0.015506376
131	4	12	F	4.085628683	53	274.3	297.7	421.3	598	-0.337494016	-0.00314931	-0.300228946	-0.04830886	-0.214095774	-0.061689919	-0.092031711	-0.076065746	0.044815402	-0.067082771	0.128371264	-0.049972356	0.256004676	-0.019798181	0.338507207	-0.006668019	0.370695359	0.010362398	0.33495302	0.021052206	0.248779925	0.027156023	0.077941088	0.063941534	-0.040113774	0.071195855	-0.105279967	0.070346612	-0.183326127	0.057346798	-0.296526785	-0.001216687	-0.230970841	0.012550422
132	4	12	F	3.576184537	12	259.3	271.7	329.5	493	-0.334117568	-0.009980689	-0.296063867	-0.046151236	-0.207768967	-0.056042237	-0.097539602	-0.076003264	0.035777229	-0.067812538	0.128818465	-0.044151992	0.249043503	-0.020979848	0.342839035	-0.006548156	0.373541453	0.009484993	0.338280712	0.021642372	0.251742302	0.026432279	0.082307482	0.059446782	-0.046058001	0.070060708	-0.105498214	0.070212649	-0.184441576	0.061960799	-0.298529103	-0.004171929	-0.232333283	0.012601305
133	4	12	M	3.540979238	35	287.7	307	413.7	517.7	-0.347889613	-0.003307055	-0.300323123	-0.04954996	-0.203542318	-0.067003759	-0.088838445	-0.079588874	0.051888203	-0.060112339	0.123078629	-0.041543884	0.255535393	-0.018930712	0.332438261	-0.008990155	0.363741032	0.003733768	0.329790053	0.017705743	0.263848456	0.025045899	0.080798291	0.066058279	-0.039494453	0.078869089	-0.108289858	0.073265526	-0.183518949	0.058593202	-0.300257817	-0.001973352	-0.228963741	0.007728582
134	4	12	M	3.197518498	26	264	266.3	357.8	480	-0.345979815	-0.006900697	-0.3039265	-0.052575937	-0.203567076	-0.067003236	-0.086777341	-0.083208434	0.061318181	-0.06920084	0.126401076	-0.044167686	0.24413521	-0.021099591	0.335421677	-0.012052077	0.368751719	0.004028095	0.334780689	0.020092867	0.249545961	0.029218055	0.073605062	0.070666726	-0.040256362	0.077847562	-0.103400677	0.078030942	-0.179645869	0.062654016	-0.301404709	0.000552114	-0.229001226	0.013118123
135	4	12	M	3.465529621	37	249.3	276.7	374.8	495.7	-0.338608768	-0.00595005	-0.300109924	-0.048828716	-0.204326315	-0.066375083	-0.09141707	-0.084218044	0.04584844	-0.066135301	0.122726934	-0.049634805	0.248454254	-0.019782003	0.33347614	-0.008903983	0.3723129	0.006722302	0.334598881	0.020120661	0.253642819	0.029736704	0.0853481	0.067927563	-0.043159542	0.076570963	-0.104518265	0.076879847	-0.181901867	0.063228204	-0.30106291	-0.003178395	-0.231303808	0.011820137
136	4	12	M	2.85874285	10	193.3	220.3	281.2	405.7	-0.355383487	0.00349079	-0.313082842	-0.041766445	-0.204027002	-0.072868178	-0.081047496	-0.090031432	0.057142243	-0.075874996	0.133704761	-0.049361623	0.254607541	-0.017670391	0.332345129	-0.00513452	0.364283533	0.009253298	0.323738145	0.025986522	0.239777907	0.031703364	0.087069734	0.061109113	-0.038421832	0.073728086	-0.09366749	0.071896266	-0.169595784	0.061026279	-0.309517288	0.003386973	-0.227925773	0.011126894
137	4	12	F	3.721715682	53	261.3	301	397.8	544	-0.338358611	-0.00468702	-0.3021085	-0.049812068	-0.208238525	-0.067674264	-0.092289164	-0.078500646	0.046377485	-0.067653335	0.133403427	-0.048780799	0.259884127	-0.021850649	0.330675039	-0.008492298	0.363322672	0.00652715	0.330156179	0.020413336	0.255028792	0.029905441	0.086938515	0.067885589	-0.040619078	0.077439644	-0.109190038	0.074204927	-0.184974691	0.058398067	-0.297708752	0.000208544	-0.232298878	0.012468381
138	4	12	F	3.665171004	46	252	287	378.5	507.3	-0.342957714	-0.004653682	-0.298071025	-0.051945706	-0.206084961	-0.066580984	-0.090550661	-0.079708894	0.043277405	-0.066779036	0.130573558	-0.050756881	0.260443503	-0.020356134	0.328874686	-0.007328413	0.364922158	0.010918431	0.327441464	0.020924433	0.261183177	0.02621173	0.083917644	0.062904164	-0.039165299	0.074739998	-0.107399872	0.073941977	-0.182370388	0.063840553	-0.299592859	0.000303814	-0.234440816	0.01432463
139	4	12	F	3.838042922	12	252.7	295	377.3	590.3	-0.340345493	0.000639742	-0.305803132	-0.044948193	-0.208510151	-0.067139853	-0.088462522	-0.082195263	0.05348675	-0.062043672	0.132662442	-0.047171563	0.256408798	-0.019705662	0.334193909	-0.006926419	0.366365407	0.007968573	0.330307867	0.020853367	0.251700127	0.0275179	0.081691924	0.062571675	-0.040297825	0.072973435	-0.105574308	0.069532856	-0.190792644	0.054511197	-0.297074457	0.003808668	-0.229956692	0.009753211
140	4	12	F	4.184127909	40	299.7	342.3	440.3	590	-0.336987992	-0.005445209	-0.297244877	-0.048526987	-0.210775892	-0.06251374	-0.091429585	-0.073930787	0.042055674	-0.065048163	0.121678679	-0.042893702	0.263977961	-0.017811711	0.334170285	-0.009321945	0.363075011	0.004753557	0.333605853	0.018016228	0.268776572	0.023956161	0.079358219	0.066978527	-0.045771187	0.07847278	-0.118207985	0.072659613	-0.184035544	0.057184569	-0.292365582	-0.000978174	-0.229879609	0.004448982
141	4	13	F	3.703860341	23	282	291	352.8	501.7	-0.336882769	-0.003422255	-0.303911825	-0.046821121	-0.208039445	-0.067328895	-0.092395922	-0.077874099	0.042436303	-0.060854216	0.134293245	-0.044896061	0.253685425	-0.019895634	0.33692605	-0.005869033	0.366150025	0.007242591	0.332367151	0.020376677	0.255932738	0.025897425	0.082530169	0.061760951	-0.040089423	0.070762227	-0.105947696	0.071640874	-0.185899718	0.058797377	-0.297541363	0.001371895	-0.233612945	0.009111296
142	4	13	F	3.799738358	28	281.3	300.7	346.2	556	-0.341715963	-0.003005301	-0.306406811	-0.048833653	-0.198457184	-0.064974082	-0.085877137	-0.075755708	0.05264046	-0.059466959	0.132930051	-0.045261548	0.251969265	-0.019709557	0.335252899	-0.009625002	0.36512096	0.00770695	0.332205598	0.019183648	0.253445743	0.020836099	0.083875088	0.064909588	-0.044290619	0.074420536	-0.108857328	0.073026689	-0.18714192	0.059127934	-0.299001086	-0.000599766	-0.235692014	0.008020131
143	4	13	F	3.660167226	34	284	315	371.7	581.3	-0.341966114	-0.00421781	-0.305864075	-0.050890337	-0.203760916	-0.068343675	-0.084691792	-0.080494964	0.052407325	-0.063009465	0.129220662	-0.049114191	0.251423834	-0.02095222	0.334722143	-0.008803242	0.36482823	0.005824515	0.331297141	0.021673185	0.250639474	0.027528059	0.08396459	0.066139879	-0.03728992	0.076805208	-0.104125452	0.07413678	-0.185970131	0.059391921	-0.302151421	0.002206412	-0.232683576	0.012119944
144	4	13	F	4.328054185	53	300	346.7	430	601.7	-0.336799924	-0.006897808	-0.297171208	-0.047731284	-0.20458787	-0.060890808	-0.098580547	-0.07888959	0.04349902	-0.067299965	0.131539423	-0.050634311	0.263541183	-0.020370652	0.334972734	-0.006311224	0.360928907	0.009230711	0.330029783	0.022394434	0.262768031	0.025159575	0.080519955	0.063067231	-0.041098679	0.073171792	-0.109539038	0.07370756	-0.187762151	0.058684889	-0.294488266	0.000724057	-0.237771354	0.012885391
145	4	13	F	3.5184723	12	260.3	312	368.2	506.7	-0.340172082	-0.00627564	-0.302177817	-0.049553728	-0.205767769	-0.068740445	-0.093050604	-0.082543834	0.047796745	-0.069763928	0.140224356	-0.046922658	0.24697423	-0.022764744	0.336273303	-0.009933866	0.367200402	0.005039935	0.334236899	0.022358269	0.247143367	0.031998317	0.082342523	0.068885191	-0.042101178	0.076675678	-0.107538318	0.074475303	-0.180854061	0.058296446	-0.297463246	0.003662714	-0.233066751	0.015106992
146	4	13	F	3.729774796	23	229.7	275	312.8	543.7	-0.334001852	-7.24E-05	-0.304107758	-0.043035805	-0.207054733	-0.069291175	-0.094781595	-0.084902146	0.046394961	-0.074370995	0.136053456	-0.049500161	0.258547057	-0.018634379	0.335971026	-0.005840313	0.367074835	0.010651373	0.335068955	0.024168081	0.241946165	0.03028165	0.08348376	0.06305173	-0.038694629	0.070396106	-0.109622652	0.067317865	-0.185147225	0.058350664	-0.298133151	0.005794533	-0.232996618	0.015635327
147	4	14	M	3.277260102	27	158	242.3	298	492.3	-0.344914336	-0.006082624	-0.306183359	-0.047590907	-0.201946447	-0.06480442	-0.084010726	-0.08119237	0.05388298	-0.069624275	0.127068192	-0.04784042	0.250113768	-0.02109819	0.334602955	-0.005042229	0.370825246	0.010425587	0.332655349	0.019549799	0.251089215	0.025869993	0.076118855	0.060740747	-0.048164366	0.076094892	-0.101334269	0.072052756	-0.176584659	0.062961781	-0.303170692	0.002565595	-0.230047705	0.013014284
148	4	14	M	3.873209688	23	314.7	318	407.3	545	-0.340060341	-0.00751703	-0.296991474	-0.048441486	-0.205160925	-0.062535015	-0.093430832	-0.078330267	0.044749395	-0.068405292	0.125227377	-0.046288074	0.25649886	-0.021561011	0.333056747	-0.00840182	0.369821342	0.008634959	0.332993978	0.021009861	0.257636986	0.025859913	0.080308458	0.065817422	-0.039577298	0.075085829	-0.107885923	0.075093284	-0.189700119	0.059161588	-0.296287521	0.001831799	-0.23119871	0.00898534
149	4	14	F	3.422081374	44	233.3	264	342.7	489	-0.34047836	-0.00721024	-0.299555343	-0.048754847	-0.207659957	-0.06146787	-0.089929423	-0.077161699	0.043654098	-0.054394165	0.126451763	-0.043094022	0.248656603	-0.020029535	0.341129767	-0.009984721	0.374793396	0.004916788	0.337553014	0.015249879	0.246124516	0.026841115	0.075165149	0.064353602	-0.034051411	0.077792917	-0.107533833	0.075041654	-0.183670379	0.058371468	-0.298347806	-0.002699751	-0.232301794	0.002229428
150	4	14	M	3.214380874	12	221	230	268.8	430	-0.341394282	-0.010985578	-0.299156586	-0.049410091	-0.202920982	-0.059420379	-0.092789529	-0.082038283	0.042845809	-0.069401303	0.127125638	-0.046172544	0.255734282	-0.021764056	0.335068899	-0.0075476	0.373563407	0.006507126	0.330977829	0.020789541	0.253052777	0.028372899	0.072065259	0.062906233	-0.038331177	0.078633204	-0.099932324	0.076965276	-0.185008541	0.062968386	-0.298392562	0.000595549	-0.232507917	0.009001622
151	4	14	F	3.945075066	52	293	304.3	417.3	608.3	-0.342311875	-0.004505038	-0.304442942	-0.046972911	-0.209615938	-0.066036902	-0.087708187	-0.079007832	0.060330778	-0.06626751	0.132242888	-0.04892296	0.250852288	-0.024064789	0.337238458	-0.006709738	0.367115778	0.009662673	0.330209612	0.021306937	0.243802157	0.028703444	0.082170544	0.064057479	-0.032733055	0.073764821	-0.107921419	0.070896902	-0.184504447	0.056351539	-0.298883623	0.003472888	-0.235841017	0.014270996
152	4	14	F	3.777702382	33	262.7	284	356.3	525.3	-0.338929731	-0.010037876	-0.297509089	-0.047461883	-0.207142838	-0.060182474	-0.091672929	-0.075404756	0.04229398	-0.063825718	0.123025433	-0.046005642	0.249200343	-0.02182357	0.336987931	-0.006891546	0.377397888	0.007884398	0.337399421	0.020010242	0.255843227	0.02606737	0.07472014	0.06320372	-0.044160289	0.071817807	-0.106670826	0.071495644	-0.183021595	0.060357414	-0.296583892	-0.001467249	-0.231177173	0.01226412
153	4	14	F	3.85597901	27	301	325	387.2	577	-0.341325904	-0.007298936	-0.303858871	-0.052211824	-0.209556467	-0.06647566	-0.091281234	-0.079995349	0.052700643	-0.059712342	0.129076917	-0.041700186	0.249587417	-0.019767829	0.33692183	-0.00904372	0.366767292	0.00506993	0.334290174	0.01830225	0.249531966	0.027687124	0.083997182	0.0631992	-0.03813874	0.073877084	-0.104298953	0.072550751	-0.184932397	0.060808049	-0.300041527	-0.000477505	-0.229439329	0.015188962
154	4	14	F	2.928070645	12	169.7	160	185.3	362.3	-0.337006896	-0.006371869	-0.29689367	-0.0466501	-0.195167815	-0.06672735	-0.099623564	-0.076229192	0.030715439	-0.068638022	0.132500607	-0.044408805	0.259267419	-0.016301524	0.33589344	-0.007326879	0.371183954	0.007825863	0.332922476	0.021378599	0.258382317	0.02365053	0.076740308	0.059055609	-0.044431892	0.072955181	-0.101878364	0.075243262	-0.19362389	0.058511305	-0.302446019	-0.001293542	-0.226533852	0.015326935
155	4	14	M	3.890022906	61	282.3	304.7	411.8	526	-0.337652199	-0.005639167	-0.297998805	-0.04473572	-0.204307321	-0.064262833	-0.096236364	-0.079625825	0.03837164	-0.064569819	0.118751307	-0.042688301	0.261207754	-0.017655719	0.329925623	-0.006688111	0.373885949	0.006683189	0.33056657	0.020574366	0.269573886	0.025114428	0.077074538	0.064904482	-0.041830477	0.070225251	-0.106130708	0.070854902	-0.189210098	0.05529647	-0.296061077	1.39E-05	-0.229930217	0.012198504
156	4	14	F	3.273436932	16	239	266	352.2	464.3	-0.337569912	-0.004540967	-0.29676176	-0.045332008	-0.204480274	-0.063218733	-0.08851643	-0.081881714	0.047497511	-0.061032039	0.124230331	-0.046121669	0.252080609	-0.020712593	0.339179724	-0.00965962	0.370890684	0.00525885	0.335682847	0.019385678	0.253561919	0.027776205	0.077866518	0.065792551	-0.040378415	0.075873449	-0.108312017	0.07333075	-0.202102475	0.052296722	-0.296786253	0.000251214	-0.226082608	0.012533924
157	4	14	M	3.535617215	26	230	256	339	532	-0.34435723	-0.005120639	-0.29791877	-0.050932397	-0.205276403	-0.063338577	-0.085097163	-0.083839915	0.049514443	-0.069050421	0.119000095	-0.052556095	0.247499323	-0.02363315	0.335733954	-0.00785241	0.376589822	0.012577941	0.332398588	0.022929555	0.248022605	0.027955571	0.084729281	0.062968046	-0.040741312	0.075706476	-0.10120177	0.075277412	-0.195150581	0.061117288	-0.297378797	0.00222028	-0.226366085	0.015571036
158	4	14	F	3.714401012	32	255	281.3	406.8	517.3	-0.343504094	-0.006213454	-0.301994392	-0.048130666	-0.207124466	-0.063680545	-0.087361664	-0.078350959	0.052027284	-0.065971076	0.13385618	-0.044915685	0.249404778	-0.017091141	0.331857041	-0.009487125	0.368126909	0.006058844	0.330083315	0.016954939	0.25283097	0.028388821	0.087744322	0.064358738	-0.038241947	0.074959267	-0.106332619	0.074378505	-0.192788628	0.058588908	-0.300450614	-0.001038826	-0.228132376	0.011191452
159	4	14	F	3.806426381	42	276.7	302.3	416.7	554	-0.340044864	-0.006058536	-0.29931932	-0.051859565	-0.208220564	-0.064131131	-0.095631923	-0.080103376	0.034035845	-0.063390686	0.132440307	-0.049579928	0.259619682	-0.019025533	0.332921129	-0.007641323	0.369362519	0.00701464	0.332048592	0.020532125	0.253737835	0.029660756	0.079285785	0.065429309	-0.032823201	0.075765428	-0.101476686	0.07101514	-0.186573578	0.056110006	-0.297506371	-0.000653753	-0.231855187	0.016916428
160	4	14	F	3.54480712	46	244.3	276.7	348.3	506.7	-0.338942646	-0.009134486	-0.298940832	-0.051406435	-0.204583694	-0.062604399	-0.098668097	-0.079410128	0.033964575	-0.068248497	0.122499155	-0.045161804	0.265192282	-0.016955552	0.33098102	-0.008608364	0.367543654	0.00658276	0.332850613	0.020096329	0.266065364	0.026117345	0.075276892	0.065647127	-0.043932216	0.077029412	-0.101389099	0.074696824	-0.181571992	0.060935608	-0.294696778	-0.000628134	-0.231648202	0.011052394
161	4	14	F	3.693134412	34	245.3	291.3	370.5	511	-0.340809456	-0.006669966	-0.304750481	-0.045094051	-0.210517626	-0.064693867	-0.08867699	-0.076860798	0.043997743	-0.073719124	0.137678389	-0.052877279	0.253056433	-0.02362168	0.331452843	-0.003788985	0.367926998	0.013522512	0.326977888	0.023332786	0.251507079	0.028163449	0.091162927	0.059514905	-0.035615644	0.075125275	-0.109100411	0.073053195	-0.183068641	0.060622237	-0.297908026	0.000293512	-0.233313026	0.01369788
162	5	15	F	3.656394607	29	260.7	290.7	391	529.3	-0.333340272	-0.000960635	-0.300652841	-0.046365979	-0.215923908	-0.058745058	-0.094580047	-0.078207464	0.050139094	-0.063466894	0.131875176	-0.051517066	0.261191427	-0.019347802	0.337994266	-0.00459713	0.362571759	0.011575362	0.33049841	0.022023651	0.256323235	0.025902193	0.083212664	0.057124466	-0.042042345	0.069866017	-0.110980738	0.069025127	-0.18493707	0.059674653	-0.296422649	0.000420154	-0.234926159	0.007596405
163	5	15	F	3.757792175	41	288.3	320.3	438.2	498.7	-0.334896893	-0.004312747	-0.301098116	-0.045780592	-0.210713369	-0.06293392	-0.095223245	-0.078114795	0.032941235	-0.067731053	0.139161585	-0.049924476	0.250673737	-0.022731362	0.338603762	-0.004320463	0.372144252	0.011732419	0.334028382	0.023415249	0.24672427	0.026961729	0.087907269	0.059602847	-0.038564787	0.074310032	-0.101847162	0.071991443	-0.196040773	0.05517709	-0.293040125	0.000722278	-0.230760021	0.011936321
164	5	15	M	3.566798777	12	259.7	275.3	328.2	548	-0.341353824	-0.010568389	-0.296083723	-0.049237174	-0.211095974	-0.060965662	-0.095340383	-0.08093496	0.053096737	-0.068738852	0.127440942	-0.050724716	0.259786439	-0.022464268	0.329035656	-0.00760617	0.363984704	0.009514061	0.330668716	0.02449438	0.261387377	0.025161584	0.080825694	0.063388633	-0.044623376	0.075368223	-0.106187567	0.074665948	-0.179181955	0.0638137	-0.300572793	-0.001405848	-0.23178667	0.016239509
165	5	15	F	3.580672485	14	259.3	272.3	357.7	513.7	-0.337866536	-0.003083506	-0.299033441	-0.044187012	-0.205661124	-0.062393834	-0.096142839	-0.079393362	0.041347405	-0.0699647	0.12760543	-0.045193833	0.254989618	-0.019922955	0.339314559	-0.004541252	0.369224808	0.011831067	0.334552533	0.02337202	0.257931396	0.024994038	0.080531124	0.057812181	-0.048047575	0.068686837	-0.106937478	0.068692611	-0.185601891	0.057037795	-0.296598697	0.002411535	-0.229607291	0.01384237
166	5	15	F	3.769212074	30	248	253.7	396	592	-0.341194488	-0.00880573	-0.301832037	-0.048431829	-0.209625752	-0.063130811	-0.092306777	-0.077841287	0.052581915	-0.061848554	0.132619837	-0.045435141	0.254940059	-0.02226565	0.336832667	-0.009631864	0.368174616	0.00618416	0.330299179	0.019555927	0.248122792	0.027344999	0.08205247	0.065529408	-0.039731301	0.075812005	-0.105854531	0.072649821	-0.186737595	0.059429199	-0.296762291	-0.001138588	-0.231578762	0.012023933
167	5	15	M	3.438598095	48	257.3	270	371.8	475.7	-0.347063267	-0.002333578	-0.303740638	-0.051548157	-0.20638361	-0.065548264	-0.089820181	-0.083590435	0.046978302	-0.068153368	0.134468769	-0.048536216	0.258934945	-0.020035702	0.329345482	-0.007635276	0.36700425	0.006957892	0.329916173	0.021254459	0.251559827	0.029499065	0.077559306	0.066017921	-0.039896101	0.076638265	-0.095872788	0.073510122	-0.187518619	0.057867176	-0.297232228	0.00269093	-0.228239624	0.012945167
168	5	15	F	3.732039035	22	305	331.3	425	527.3	-0.339865554	-0.002191492	-0.303801903	-0.04599239	-0.210738179	-0.060185966	-0.097464338	-0.077485315	0.040953307	-0.072029033	0.131328115	-0.048228531	0.258268745	-0.018939619	0.336976745	-0.002283654	0.36451567	0.015326818	0.330157773	0.025818638	0.25976616	0.023788714	0.082547322	0.053666375	-0.038676297	0.06760895	-0.102510703	0.067511021	-0.183153046	0.057406134	-0.295785144	0.002425603	-0.232518673	0.013783746
169	5	15	M	3.545651527	28	266	278.7	367	466.3	-0.333669718	-0.007253422	-0.30099789	-0.048041446	-0.209730628	-0.060643923	-0.093332257	-0.077565565	0.034074804	-0.06798238	0.125207646	-0.047614015	0.257122644	-0.021443125	0.336744433	-0.004998366	0.372422859	0.010458955	0.33371316	0.02119081	0.255441927	0.026147544	0.084854407	0.063222612	-0.042960765	0.071950157	-0.105850754	0.071756612	-0.188008905	0.059527828	-0.294745729	-0.000271506	-0.230285234	0.011559229
170	5	15	F	3.854644435	44	271.3	296.3	385.2	473.3	-0.335015962	-0.008951721	-0.294515578	-0.04540476	-0.207629003	-0.058744984	-0.096398192	-0.075844276	0.028846975	-0.067454003	0.136431245	-0.045343271	0.260380889	-0.017687766	0.335455498	-0.004996209	0.371796017	0.008511933	0.332542881	0.020074496	0.259708964	0.02289424	0.076466332	0.06072693	-0.042775902	0.071380278	-0.105658448	0.072557963	-0.192329901	0.056622159	-0.294765186	-0.000930331	-0.232540631	0.012589322
171	5	16	M	3.247164232	12	243.7	260.7	349.3	480	-0.34073218	-0.016659994	-0.293342646	-0.051945245	-0.211188122	-0.065636516	-0.083235241	-0.083539312	0.053151153	-0.065638082	0.123192714	-0.04404899	0.246941242	-0.026140269	0.340139896	-0.014028819	0.367525285	-0.001389521	0.334349485	0.017564759	0.249046271	0.03125212	0.077905095	0.078113384	-0.040578748	0.086013828	-0.105348207	0.082855251	-0.192230317	0.063901094	-0.299130705	-0.00297179	-0.226464973	0.0122981
172	5	16	M	3.579833331	46	263.3	291.7	362.5	501	-0.339830319	-0.008040114	-0.299323749	-0.0475692	-0.204219163	-0.059794186	-0.089187632	-0.076478972	0.036901614	-0.066288267	0.1147961	-0.052914567	0.253032471	-0.019990461	0.345087481	-0.003922925	0.368263424	0.009212094	0.343837938	0.026104314	0.253789826	0.024124878	0.071981358	0.057844774	-0.040174791	0.070949388	-0.106638676	0.072090097	-0.180964179	0.061010315	-0.295585119	-0.001151041	-0.231766584	0.014813874
173	5	16	M	3.634825453	32	285.3	295.7	361	538.3	-0.345818535	-0.002890648	-0.304144622	-0.0463808	-0.210302659	-0.062681936	-0.08915163	-0.085137157	0.040844468	-0.077446529	0.122610132	-0.055892289	0.252333278	-0.021529513	0.336906133	-0.001741425	0.370040301	0.014804958	0.334239353	0.028550417	0.252866953	0.026333134	0.077623544	0.058359144	-0.037815688	0.07361012	-0.105011263	0.074535701	-0.173290537	0.064389522	-0.293040178	0.001771824	-0.228889048	0.011345477
174	5	16	F	3.367124915	36	258.7	292.7	352.2	535.7	-0.346158924	0.000198267	-0.308206303	-0.048035861	-0.207404783	-0.065597589	-0.091624882	-0.085283826	0.055877023	-0.082422153	0.1342216	-0.053862233	0.253066334	-0.02100751	0.329693372	-0.003810833	0.364125278	0.0141853	0.326220849	0.026425978	0.250008935	0.029810973	0.087583062	0.061481263	-0.035735634	0.075286324	-0.09944675	0.073386171	-0.18184477	0.060128858	-0.298423336	0.003167273	-0.23195107	0.015949598
175	5	16	F	3.379394375	23	-999	216.7	-999	504.3	-0.340197863	-0.012105401	-0.29988702	-0.056466675	-0.197918491	-0.05848717	-0.099254551	-0.075203808	0.027437995	-0.074366319	0.13596923	-0.04943682	0.259921855	-0.019463052	0.33568614	-0.005061879	0.367670697	0.012878951	0.333457164	0.024563897	0.257011824	0.022504951	0.084343813	0.055829586	-0.046321569	0.073329411	-0.114413455	0.070075321	-0.177652767	0.064231307	-0.296945071	0.003091521	-0.22890793	0.02408618
176	5	16	F	3.503923188	18	232.3	276	346.3	478	-0.340525193	-0.01385821	-0.299922378	-0.055899171	-0.203996024	-0.060267957	-0.094333067	-0.071366973	0.047270508	-0.062702199	0.127193184	-0.042273906	0.250829607	-0.019727641	0.335894564	-0.013103698	0.366384523	0.001916557	0.337964774	0.015859671	0.253020791	0.029660057	0.084143559	0.068183218	-0.044522404	0.078443582	-0.102009339	0.076883113	-0.18475839	0.060272188	-0.297716542	-0.004136211	-0.234918173	0.012117579
177	5	16	M	3.328549603	29	227.7	269.7	339.3	439	-0.350056396	-0.017092842	-0.302923219	-0.045202833	-0.200765057	-0.070397371	-0.0859195	-0.079374574	0.043403519	-0.068021013	0.127857278	-0.042989395	0.254595318	-0.02073592	0.333788003	-0.010026715	0.36758938	0.0053046	0.334307041	0.018092026	0.251450455	0.029259893	0.080833685	0.068393548	-0.044542661	0.077314448	-0.104017902	0.073166753	-0.179497815	0.058641414	-0.297118207	0.006270058	-0.228983921	0.017397924
178	5	16	F	3.96351013	12	314.7	328	386	573	-0.338195729	-0.00350087	-0.296232887	-0.04592183	-0.208365095	-0.059423577	-0.097585884	-0.082217568	0.03457659	-0.075136895	0.128021069	-0.045876184	0.260675877	-0.019327217	0.336263172	-0.004561821	0.369044927	0.010701092	0.32983806	0.022750482	0.263351697	0.028793452	0.075539527	0.062836277	-0.040825271	0.07086856	-0.105470724	0.069108146	-0.180483872	0.05598649	-0.297226921	0.003806117	-0.232924533	0.011115345
179	5	16	F	3.630360749	13	247.3	276	339.3	517.7	-0.333286566	-0.010042896	-0.29824346	-0.05042134	-0.212383815	-0.057481183	-0.09549497	-0.079330529	0.033624985	-0.067653315	0.127102126	-0.047263481	0.255760396	-0.017629	0.339752067	-0.007079475	0.371099838	0.006137324	0.335533451	0.021738069	0.258321811	0.027672056	0.078947619	0.061679662	-0.044618407	0.074392461	-0.110547247	0.071646991	-0.184033532	0.060289729	-0.291606117	8.08E-05	-0.229928181	0.013264104
180	5	16	F	3.748483438	21	277.3	291.7	391.2	547	-0.340145666	-0.005387298	-0.300181191	-0.047508275	-0.209327027	-0.065529577	-0.096362008	-0.083352008	0.04453335	-0.064401126	0.129179829	-0.044363496	0.245025912	-0.019707307	0.344255991	-0.009831533	0.371385424	0.007566255	0.338313111	0.019481279	0.242105776	0.031812598	0.083064787	0.064849552	-0.038399932	0.074125035	-0.103745705	0.071252543	-0.182181706	0.059233354	-0.295152626	0.000104084	-0.232368319	0.01165592
181	5	16	M	3.33356344	31	239	271.3	378.3	524	-0.350563911	-0.006190175	-0.302573132	-0.049573218	-0.202577005	-0.068965839	-0.079990626	-0.087468033	0.056362459	-0.06875049	0.127973749	-0.04957154	0.255927341	-0.020203983	0.330251768	-0.009713692	0.364912519	0.006792187	0.324088018	0.021009523	0.254110932	0.027033397	0.079781336	0.067277453	-0.037081749	0.081251246	-0.10328009	0.076549637	-0.186821187	0.064364048	-0.301376437	0.001824608	-0.229143986	0.014334871
182	5	16	M	3.124154429	19	-999	131.7	192	276.3	-0.338002132	-0.012141717	-0.292875033	-0.052858906	-0.185754388	-0.06555064	-0.092818305	-0.080080346	-0.005879575	-0.073388017	0.125845777	-0.051153245	0.259927568	-0.019426514	0.345338963	-0.006751384	0.377185515	0.007030101	0.338864808	0.022708342	0.257579017	0.026251833	0.071888058	0.064688112	-0.053579953	0.07973583	-0.105417899	0.078721548	-0.184207464	0.065833852	-0.296712234	0.000458885	-0.221382722	0.015922267
183	5	17	M	3.552292454	37	264.3	299	376.2	493.7	-0.344745258	-0.005576464	-0.302504451	-0.049110344	-0.206473612	-0.067357501	-0.089609033	-0.084807222	0.042835832	-0.080085572	0.133370537	-0.049193441	0.253163376	-0.018571393	0.331139199	-0.005411726	0.363015821	0.009664249	0.331419744	0.024833896	0.253605562	0.029028779	0.085324295	0.06332159	-0.032084121	0.075817597	-0.104988222	0.074511629	-0.182954427	0.062343053	-0.298540896	0.003911339	-0.231974347	0.016681532
184	5	17	F	3.440676074	37	232	275	316.2	533.3	-0.340461518	-0.011075358	-0.298179631	-0.050020343	-0.206710664	-0.057943432	-0.094640333	-0.075049633	0.044480493	-0.06265126	0.123728947	-0.046904556	0.245611513	-0.019323806	0.340093453	-0.006864903	0.375583537	0.005821984	0.337234128	0.019438576	0.248303961	0.026727021	0.085252763	0.061640218	-0.039833193	0.074744647	-0.107114942	0.073312031	-0.18419442	0.060028992	-0.297509621	-0.003359938	-0.231644473	0.01147976
185	5	17	M	3.142413431	32	262.3	278.3	347.5	456.3	-0.350568447	-0.010820929	-0.302615654	-0.05736822	-0.199698352	-0.069697863	-0.08222644	-0.081469035	0.046946411	-0.065184982	0.119946662	-0.04171766	0.244242612	-0.021329131	0.33783869	-0.014295879	0.375310355	0.001033913	0.33620344	0.015945791	0.245051282	0.028937901	0.076379269	0.075638858	-0.041246913	0.083503083	-0.105638063	0.080383657	-0.177673033	0.067495904	-0.296614549	-0.002829537	-0.225637271	0.011774127
186	5	17	F	3.338056408	44	231.3	246.3	353	495	-0.337428276	-0.001435226	-0.299556976	-0.04276295	-0.204123872	-0.067782702	-0.087561347	-0.074963512	0.051232021	-0.054300578	0.128724807	-0.041249254	0.257613337	-0.017898383	0.335889755	-0.009656977	0.368386803	0.003311104	0.33323391	0.018018097	0.262097738	0.023662637	0.077645134	0.065407221	-0.059440137	0.065291376	-0.109973926	0.070286392	-0.182222613	0.05641048	-0.297677497	-0.000522351	-0.236838862	0.008184626
187	5	17	F	3.944057874	30	250.7	285	383.3	551.3	-0.334487066	-0.004408076	-0.299282859	-0.045460518	-0.208118009	-0.061352377	-0.096792895	-0.078061303	0.042974415	-0.066487415	0.137119258	-0.04898881	0.260028703	-0.01811277	0.337255881	-0.006073549	0.36867371	0.006961161	0.332407675	0.022479413	0.249838838	0.028248579	0.07892891	0.061254358	-0.040805593	0.068698072	-0.104233018	0.069278233	-0.195145519	0.055864233	-0.296671663	0.002391274	-0.231690768	0.013769494
188	5	17	F	4.032570827	30	288.3	339.7	451.5	601.7	-0.336813413	-0.004155482	-0.302920724	-0.046059873	-0.206351731	-0.064276129	-0.095591768	-0.077064192	0.048843812	-0.062931238	0.128737299	-0.045983453	0.25451793	-0.018376505	0.334649571	-0.007152529	0.369091202	0.006974603	0.332928683	0.020647561	0.255737722	0.027939292	0.086020698	0.062200571	-0.042775315	0.070426385	-0.107849266	0.068479359	-0.187789131	0.055043044	-0.294919374	0.002129359	-0.235516196	0.012159224
189	5	17	F	2.780942563	33	114.3	125.3	121.8	364	-0.335828604	-0.011927392	-0.297192057	-0.052729485	-0.200287398	-0.062369965	-0.100893552	-0.070633008	0.028685823	-0.05850083	0.136192765	-0.035930732	0.252046717	-0.014886867	0.343339034	-0.012707582	0.372548103	0.001291142	0.343964855	0.015882292	0.246553177	0.02295712	0.07340268	0.062828502	-0.042075979	0.076078209	-0.109907935	0.07431952	-0.183628501	0.0621417	-0.299829484	-0.007778808	-0.227089642	0.011966183
190	5	17	M	3.00590564	42	241.7	256.7	329	458	-0.349132482	-0.006138762	-0.305962018	-0.051640685	-0.209964524	-0.069648835	-0.084715271	-0.091169763	0.079026464	-0.071848166	0.132090249	-0.049778269	0.242817488	-0.019634116	0.326484927	-0.006707581	0.365997187	0.00346969	0.329100866	0.020923286	0.247791674	0.030886177	0.077106946	0.069023541	-0.033633439	0.0783478	-0.100886095	0.076794571	-0.181186526	0.06265883	-0.303196616	0.006453337	-0.231738831	0.018008947
191	5	17	M	3.473451516	26	270.3	281	363.5	488	-0.34608835	0.007688862	-0.306985085	-0.040696497	-0.201630591	-0.071833181	-0.086264472	-0.091737953	0.035512824	-0.075034545	0.123759926	-0.050027688	0.256814793	-0.014562277	0.334502599	-0.002286613	0.36631608	0.011683364	0.333023903	0.026036494	0.256454662	0.03037892	0.079383496	0.060646139	-0.036378785	0.069968608	-0.100622954	0.066284356	-0.175268459	0.054399946	-0.299190088	0.006468428	-0.233339501	0.012623637
192	5	17	F	3.435095816	47	244.7	272.3	327.7	461.3	-0.338764634	-0.010731147	-0.298111904	-0.049975431	-0.211012941	-0.061372464	-0.094418096	-0.072830979	0.03326466	-0.065999896	0.135515838	-0.047194626	0.257332956	-0.016856752	0.334616522	-0.007355488	0.369656526	0.007938819	0.333403149	0.020232364	0.252487886	0.027232954	0.086128842	0.058884226	-0.040468721	0.073142994	-0.102716483	0.072117589	-0.189043641	0.056500386	-0.298052264	0.000230473	-0.229817695	0.016036978
193	5	17	M	3.036632574	26	-999	154.3	192.2	345	-0.336572109	-0.017821565	-0.290978688	-0.055629036	-0.182023126	-0.055129196	-0.106437742	-0.070016631	0.004332045	-0.069449513	0.129224893	-0.045579665	0.257672596	-0.021661391	0.342736761	-0.007468431	0.373327308	0.006177885	0.342439437	0.021513581	0.261263842	0.023596229	0.077123565	0.062304909	-0.053441743	0.076625496	-0.111996202	0.076029734	-0.176287438	0.06783133	-0.301338407	-0.00356267	-0.229044993	0.012238932
194	5	17	F	-999	13	229.7	238.3	291.7	473.3	-999	-999	-999	-999	-999	-999	-999	-999	-999	-999	-999	-999	-999	-999	-999	-999	-999	-999	-999	-999	-999	-999	-999	-999	-999	-999	-999	-999	-999	-999	-999	-999	-999	-999
