# Supplementary material for: Identification of Major and Minor QTL for Ecologically Important Morphological Traits in Three-Spined Sticklebacks (Gasterosteus aculeatus)
Source: G3 (Bethesda). 2014 Feb 13;4(4):595–604. doi: 10.1534/g3.114.010389 (PMC4059232; doi:10.1534/g3.114.010389)
Supplement: Supporting Information [file supp_g3.114.010389_FileS3.txt]

LG1	locatin(cM)
Stn3	0
GAest41	9.644
Stn5	10.641
Stn248	11.68
Stn9	22.986
Stn8	26.779
Stn12	33.888
Stn302	39.057
Stn15	64.352
LG2
Stn26	0
Stn17	19.309
GAest66	27.844
Stn20	29.705
Stn21	32.199
Stn268	38.288
LG3
Stn29	0
Stn328	26.017
Stn30	28.866
GAest55	29.901
LG4
GAest47	0
Stn34	2.198
GAest35	4.956
Stn42	7.165
Gac4174	12.494
Stn380	12.893
OrSSR255 30.384
Stn253	30.651
Stn49	31.192
OrSSR253 31.714
GAest6	34.244
Gac4115	41.747
LG5
Stn51	0
Stn52	18.128
Stn289	26.732
LG6
Stn61	0
Stn279	2.401
Stn306	8.714
GAest19	24.707
Stn65	30.703
LG7
Stn70	0
GAest21	14.331
Stn76	26.784
Stn71	30.157
Stn321	36.206
Stn78	38.388
GAest82	41.814
Stn73	47.157
Stn82	60.612
LG8
Stn83	0
Stn84	9.812
Stn89	25.207
Stn90	26.507
Stn324	29.744
Stn93	46.414
LG9
Stn99	0
Stn100	6.146
Stn102	7.056
Stn108	9.838
Stn110	15.143
Stn118	23.691
GAest1	25.937
LG10
Stn119	0
GAest14	6.646
Stn123	13.463
GAest46	15.155
GAest63	15.757
Gac4160 34.482
LG11
GAest11	0
GAest56	1.614
Stn127	11.243
Gac7033	13.212
Stn132	24.6
Stn283	26.545
Stn130	27.71
LG12
Stn319	0
Stn135	22.542
Stn138	25.802
GAest84	27.412
Stn254	27.889
Stn146	32.704
Stn327	38.198
Stn19	43.08
GAest30	53.983
LG13
GAest67	0
Stn149	6.783
Stn154	11.346
Stn153	11.98
Stn156	16.474
GAest71	18.041
LG14
Stn160	0
Stn163	11.209
GAest49	17.429
Stn168	35.225
LG15
Stn170	0
Stn173	6.357
LG16
Stn315	0
GAest51	1.051
Stn174	3.393
Stn299	7.281
Stn179	17.943
LG17
Stn201	0
GAest4	37.266
Gac1097	41.044
LG18
Stn280	0
GAest87	6.051
Stn196	8.638
Stn301	15.164
LG19
Stn185	0
Stn235	10.835
Stn194	12.104
Stn190	12.606
GAest31	13.038
LG20
Stn389	0
Gac7080	4.381
Stn214	5.909
Gac1125	13.822
LG21
GAest34	0
Stn208	3.458
Stn223	7.225
GAest8	11.016
